# Supplementary material for: The role of digital health in palliative care for people living with HIV in sub-Saharan Africa: A systematic review
Source: Digit Health. 2022 Nov 22;8:20552076221133707. doi: 10.1177/20552076221133707 (PMC9706081; doi:10.1177/20552076221133707)
Supplement: sj-xlsx-1-dhj-10.1177_20552076221133707 - Supplemental material for The role of digital health in palliative care for people living with HIV in sub-Saharan Africa: A systematic review [file sj-xlsx-1-dhj-10.1177_20552076221133707.xlsx]

## Sheet: Supplementary Materials 2
	Data Extraction Spreadsheet
	General Information									Eligibility									Population and setting						Methods								Participants							Groups	Results			Conclusions
Study number in Supplementary Materials 2	First author	Year	Author & year of publication of other reports of this study	Report title	Citation	Report author contact details	Publication type (e.g. Abstract, Full report, Letter)	Study funding source	Possible conflict of interest	Primary study design? (Yes/No)	HIV positive patients? (Yes/No)	Digital health technology in provision of palliative care? (Yes/No)	Study done in Sub-Saharan Africa (Yes/No)	Written in English? (Yes/No)	Reporting patient data? (Yes/No)	Not a digital health intervention for HIV prevention, testing, ART adherence or viral load monitoring? (Yes/No)	Decision? (Include/Exclude)	Reason for exclusion	Population description (Where the participants are drawn)	Setting of study	Country	Study inclusion criteria	Study exclusion criteria	Methods of recruitment of participants	Aim of study	Stage of development	Category of intervention	Study design	Unit of allocation (individuals, clusters/groups or body parts)	Start date	End date	Duration of participation	Total number randomised (or total population at start of study for NRCTs)	Clusters ( if applicable, no, type, people per cluster)	Baseline imbalances	Withdrawals and exclusions	Mean/Median Age	Gender	Race/Ethnicity	Group names & no. per group	Primary outcome and findings	Comparator	Measured effectiveness?	Key conclusions
1	Azfar	2014	Azfar 2011	Reliability and Validity of Mobile Teledermatology in Human Immunodeficiency Virus–Positive Patients in Botswana: A Pilot Study	Azfar RS, Lee RA, Castelo-Soccio L, et al. Reliability and Validity of Mobile Teledermatology in Human Immunodeficiency Virus–Positive Patients in Botswana: A Pilot Study. JAMA Dermatol. 2014;150(6):601–607. doi:10.1001/jamadermatol.2013.7321	Rahat S. Azfar, MD, MSCE, Department of Dermatology, University of Pennsylvania, 1461 Penn Tower, One Convention Ave, Philadelphia, PA 19104 (rahat.azfar@uphs.upenn.edu).	Full report	This work was supported by grants F32-AR056799 (Dr Azfar) and K24-AR064310 (Dr Gelfand) from the National Institute for Arthritis and Musculoskeletal and Skin Diseases (NIAMS), a grant from the Center for Public Health Initiatives (Dr Azfar and Kovarik), funding from the Center for AIDS Research through the University of Pennsylvania (Drs Kovarik and Azfar), and dermatology departmental training …	Dr Gelfand reported receiving grants from Amgen, Pfizer, Novartis, and Abbott and is a consultant for Amgen, Abbott, Pfizer, Novartis, Celgene, and Centocor. No other disclosures were reported	Yes	Yes	Yes	Yes	Yes	Yes	No	Include	N/A	HIV positive patients in medical and oncologic wards, dermatologic clinic, infectious disease clinic, private primary care clinic and outpatient clinics	Oncologic wards, dermatologic clinic, infectious disease clinic, private primary care clinic and outpatient clinics	Bostwana	18 years or older HIV positive With a skin or mucosal condition that had not been evaluated by a dermatologist	Not meeting the preceeding eligibility criteria Death Leaving before consent was signed Refusal to participate	HIV positive patients were consecutively recruited. At the end of their clinical encounter with a dermatologist, patients were asked to participate in a cellular phone encounter.A Setswana speaking nurse obtained oral and written consent and clarified any patient questions. Enrolled patients received P (pula) 30 (US $4) to cover the cost of their travel at the end of the mobile encounter.	To determine whether the use of mobile tele-dermatology technology in HIV-positive patients in Gaborone, Botswana, was reliable and produced valid assessments compared with face-to-face dermatologic consultations.	Feasibility testing/study	Telemedicine	Cross-sectional study	N/A	2009-08-20	2009-09-21	Duration of study was 32 days	76	N/A	None	13	Median age was 39 years	43 (57%) were women	Not provided	Only group	Reviewers agreed with their own previous primary diagnoses 52% to 80% of the time, with κ (95%CI) values of 0.47 (0.35 to 0.59) from evaluator 2 and 0.78 (0.67 to 0.88) from evaluator 5. Agreement on diagnostic category for the primary diagnosis varied over time from 36.5% for evaluator 2 (κ, 0.29; 95% CI, 0.18 to 0.42) to 77% for evaluator 5 (0.73; 0.61 to 0.84). Test-retest agreement for manage…	Standard of care	Yes	Much work is needed to optimize and validate the use of this technology on a larger scale in this population. First attempt at validating mobile teledermatology in this practice setting. Questions for future research: What kind of and how much training is necessary to perform mobile teledermatology evaluations? How can the mobile technology be used to maximize the validity of the mobile consultat…
2	Azfar	2011	Azfar 2014	HIV positive patients in Botswana state that mobile teledermatology is an acceptable method for receiving dermatology care	Azfar, R. S., Weinberg, J. L., Cavric, G., Lee-Keltner, I. A., Bilker, W. B., Gelfand, J. M., & Kovarik, C. L. (2011). HIV-positive patients in Botswana state that mobile teledermatology is an acceptable method for receiving dermatology care. Journal of Telemedicine and Telecare, 17(6), 338–340. https://doi.org/10.1258/jtt.2011.110115	Correspondence: Dr R Azfar, 1461 Penn Tower, One Convention Ave, Philadelphia, PA 19104, USA, (Fax: +1 215 746 6370; rahat.azfar@uphs.upenn.edu).	Full report	University of Pennsylvania Center for Public Health Initiatives to Drs Azfar and Kovarik, from the Penn Center for AIDS Research (CFAR), an NIH-funded program (P30 AI 045008) to Drs Azfar and Kovarik, and from the National Institute for Arthritis and Musculoskeletal and Skin Diseases (NIAMS) F32-AR056799 to Dr Azfar.	Information not provided	Yes	Yes	Yes	Yes	Yes	Yes	No	Include	N/A	HIV positive patients in medical and oncologic wards, dermatologic clinic, infectious disease clinic, private primary care clinic and outpatient clinics	Oncologic wards, dermatologic clinic, infectious disease clinic, private primary care clinic and outpatient clinics	Bostwana	18 years or older HIV positive With a skin or mucosal condition that had not been evaluated by a dermatologist	Not meeting eligibility criteria Death Leaving before consent was signed Refusal to participate Nausea from chemotherapy	HIV positive patients were consecutively recruited. At the end of their clinical encounter with a dermatologist, patients were asked to participate in a cellular phone encounter.A Setswana speaking nurse obtained oral and written consent and clarified any patient questions. Enrolled patients received P (pula) 30 (US $4) to cover the cost of their travel at the end of the mobile encounter.	To determine if patients infected with HIV in resource-limited settings such as southern Africa, find the use of mobile phones acceptable for collecting their health information and would be willing to receive skin care through this method.	Feasibility testing/study	Telemedicine	Cross-sectional study	N/A	2009-08-01	Not provided	Duration of study was 5 weeks	75	N/A	None	14	Median age was 39 years	34 (44%) were males	Not provided	Only group	The majority of patients stated that time (76%), costs (57%) and distance (41%) were the major barriers in seeking medical care for their skin conditions Forty five percent of patients stated that it took 1–3 h to see a skin specialist, while 53% of patients stated that it took more than 3 h If privacy was guaranteed, 99% of patients reported that they would be completely comfortable with a mobil…	Standard of care	No	Overall, mobile teledermatology consultations were well accepted by HIV-positive patients with mucocutaneous conditions in Botswana. Even patients who cited concerns about the transmission of identifiable facial photographs consented to mobile teledermatology evaluations of facial lesions, so long as care was taken to minimize the possibility of recognition. To the authors' knowledge, it is the f…
3	Boivin	2010	N/A	A Pilot Study of the Neuropsychological Benefits of Computerized Cognitive Rehabilitation in Ugandan Children With HIV	Boivin MJ, Busman RA, Parikh SM, et al. A pilot study of the neuropsychological benefits of computerized cognitive rehabilitation in Ugandan children with HIV. Neuropsychology. 2010;24(5):667-673. doi:10.1037/a0019312	International Neurologic and Psychiatric Epidemiology Program, Michigan State University, East Lansing, MI 48824–1315, USA. boivin@msu.edu	Full report	Funding for this study was provided by a University of Michigan Medical School Global Reach Faculty Award to Bruno Giordani and Michael J. Boivin, and by faculty start-up funding through Michigan State University (MSU) Department of Neurology & Ophthalmology to Michael J. Boivin. Rachelle A. Busman was sponsored by an MSU CASID predissertation travel award to Uganda; while Sujal Parikh was funded…	Information not provided	Yes	Yes	Yes	Yes	Yes	Yes	No	Include	N/A	HIV positive children provided with home based healthcare	Community	Uganda	6-16 years of age Documented perinatal HIV infection	Not provided	Participants were randomly recruited from a pool of 83 children. These were children provided with home-based health care through Child Health Advocacy International. Thirty-two of the 60 children were randomly assigned to the CCRT intervention group, while the remaining 28 were in the non-intervention control group	To establish the feasibility and gather preliminary evidence for the effectiveness of CCRT with African children in a low-resource setting, as a proof-of-concept for the potential of such an intervention for HIV-affected children globally	Feasibility testing/study	Personal health tracking	Randomised controlled trial	Individuals	Not provided	Not provided	5 weeks	60	N/A	The baseline KABC–2 performance was poorer for the control group at baseline. Although the difference was not statistically significant.	1 child	Average of 9.36 in control group, 10.34 in intervention group	15 (53.6%) females in control, 21 (65.6%) in intervention	African	Control group: 28 Intervention group: 32	For the children with HIV undergoing CCRT intervention, eight children missed at least one scheduled session (M missed sessions= 2; N=8). Because 304 of the 320 scheduled training sessions were completed as scheduled, this resulted in an overall adherence rate of 95%. We observed highly significant differences on both Maze Learning (mean difference = -0.07, SE= 0.02, p = .001) and card detection …	No comparator	Yes	CCRT was feasible with our study population and improved maze learning and attention on a detection task.
4	Dulli	2018	N/A	An Online Support Group Intervention for Adolescents Living with HIV in Nigeria: A Pre-Post Test Study	Dulli L, Ridgeway K, Packer C, Plourde KF, Mumuni T, Idaboh T, Olumide A, Ojengbede O, McCarraher DR An Online Support Group Intervention for Adolescents Living with HIV in Nigeria: A Pre-Post Test Study JMIR Public Health Surveill 2018;4(4):e12397 URL: https://publichealth.jmir.org/2018/4/e12397 DOI: 10.2196/12397 PMID: 30487116 PMCID: 6291681	Lisa Dulli, MHS, PhD Department of Program Sciences and Technical Support, Health Services Research Family Health International (FHI 360) 359 Blackwell Street Durham, NC, 27701 United States Phone: 1 919 544 7040 Email: ldulli@fhi360.org	Full report	This study was funded by the USAID through the US President's Emergency Plan for AIDS Relief, under task order contract number AID-OAA-TO-15-00003 and YouthPower Action, under IDIQ contract number AID-OAA-I-15-00009, YouthPower: Implementation.	None	Yes	Yes	Yes	Yes	Yes	Yes	Yes	Include	N/A	HIV positive adolescents attending clinics	Clinic and community	Nigeria	15-19 years On ART for >6 months Basic literacy to participate in online chats	Inability to read Moving to another area In an in-person support group Enrolled in another HIV-related research study Critically or severely ill at enrollment	Eligible participants were sequentially recruited during clinic visits. Additionally, participants were identified from medical records by a clinic staff and contacted by telephone to tell them about the study and, if interested, to come to the facility to learn more about the study.	To develop and test the feasibility and acceptability of a structured support group intervention—SMART (Social Media to promote Adherence and Retention in Treatment) Connections—which is delivered through a social media platform to improve retention in HIV health services and ART adherence among ALHIVs aged 15-19 years in periurban southern Nigeria.	Feasibility testing/study	Client to client communication	Mixed-methods, single-group, pre-post test study	N/A	2017-06-01	2018-01-01	214 days	41	N/A	None	6	Median age was 17 years	22 (53%) female	Not provided	Only group	At baseline, nearly all participants (n=38, 93%) had existing access to a phone, and most (n=27, 66%) ever used the internet. Nearly all participants (n=26, 96%) who used the internet had used Facebook. Most participants who completed the endpoint questionnaire (34 of 35) participated in the intervention sessions Just over half of the 16 in-depth interview (IDI) respondents mentioned occasional p…	No comparator	No	This feasibility study demonstrated that an online support group intervention was both feasible and acceptable among ALHIVs in southern Nigeria.
5	Fawzi	2019	N/A	Agents of change among people living with HIV and their social networks: stepped-wedge randomised controlled trial of the NAMWEZA intervention in Dar es Salaam, Tanzania	Smith Fawzi MC, Siril H, Liu Y, et al. Agents of change among people living with HIV and their social networks: stepped-wedge randomised controlled trial of the NAMWEZA intervention in Dar es Salaam, Tanzania. BMJ Glob Health 2019;4:e000946. doi:10.1136/ bmjgh-2018-000946	Dr Mary C Smith Fawzi; mary_ smith- fawzi@ hms. harvard. edu	Full report	This research study was funded by the US Centers for Disease Control and Prevention (CDC) (Grant No: TZ/UG.08.0147). YL was supported by the UTHealth Innovation for Cancer Prevention Research Training Program Predoctoral or Postdoctoral Fellowship (Cancer Prevention and Research Institute of Texas, Grant No RP160015) at the time of submission.	None	Yes	Yes	No	Yes	Yes	Yes	No	Exclude	No digital health technology for palliative care
6	Forsythe	2019	N/A	Behavioral Economics, Motivating Psycho-Education Improvements: A Mobile Technology Initiative in South Africa	Forsythe AM and Venter C (2019) Behavioral Economics, Motivating Psycho-Education Improvements: A Mobile Technology Initiative in South Africa. Front. Psychol. 10:1560. doi: 10.3389/fpsyg.2019.01560	Alexandra Mary Forsythe a.forsythe@liv.ac.uk	Full report	Not specified	None	Yes	No	Yes	Yes	Yes	Yes	No	Exclude	It is unclear if the participants were HIV positive patients
7	Giordani	2015	N/A	Designing and evaluating Brain Powered Games for cognitive training and rehabilitation in at-risk African children	Giordani, B., Novak, B., Sikorskii, A., Bangirana, P., Nakasujja, N., Winn, B., & Boivin, M. (2015). Designing and evaluating Brain Powered Games for cognitive training and rehabilitation in at-risk African children. Global Mental Health, 2, E6. doi:10.1017/gmh.2015.5	Address for correspondence: M. J. Boivin, Department of Psychiatry and Neurology & Ophthalmology, Michigan State University, 965 Fee Road, Room A227, East Lansing, Michigan 48824, USA. (Email: boivin@msu.edu)	Full report	This work was funded by the National Institutes of Health (MJB., BG, PB, NN, grant number R34 MH084782); a Michigan State University (MSU) Clinical Translational Science Implementation (CTSI) (MJB, BMW, grant number 13-CTSI-204); an MSU College of Osteopathic Medicine (COM) Discretionary Funding Initiative (DFI) award to MJB (12-DFI-COM); an MSU Department of Neurology faculty start-up funding pr…	Brain Powered Games is copyright of Michigan State University, but is presently made available at no cost for mHealth application in low-resource settings with children at-risk from infectious disease. None of the other authors have any conflict of interest to report.	Yes	Yes	Yes	Yes	Yes	Yes	No	Include	N/A	Controls from Boivin et al., 2010	Community and clinic	Uganda	Not provided	Not provided	The study included 13 boys and 20 girls, diagnosed with HIV/AIDS and residing in a rural town area of Kayunga, Uganda, who were recruited from a group of children who had been passive controls in a previous study of a commercially available computerized cognitive rehabilitation training (CCRT) program (Boivin et al. 2010), but had no prior experience with computerized training.	To develop a computer-based training platform, BPG, suitable for use with children within a rural, sub-Saharan Africa setting and then complete an initial field trial with that program	Design Development and early testing	Personal health tracking	Pre-Post	N/A	Not provided	Not provided	2 months	33	N/A	None	None	Mean 8.55 years	20 (61%) females	African	Only group	Results comparing the "control period" against Post-BPG show that: There was a large effect size (1.09) for the CogState Groton Maze Learning Test Learning Score (correct moves per second) (p<0.01) Also a large effect size (1.29) for CogState Groton Maze Learning Test Chase Score (correct moves per second) (p<0.01) A large effect size (0.79) for TOVA Response Time (ms) (p<0.01) A mild effect size…	No comparator	Yes	Results of this study demonstrate that it is possible to create a computerized, game-based training platform that is appropriate for children in sub-Saharan Africa regions that are rural and poor in resources and experience with Western-based materials. Children in this study improved their overall speed in processing, attention, and problem solving after BPG training as demonstrated by generaliz…
8	Gouse	2018	N/A	Empowering Lay‑Counsellors with Technology: Masivukeni, a Standardized Multimedia Counselling Support Tool to Deliver ART Counselling	Gouse, H., Robbins, R.N., Mellins, C.A. et al. Empowering Lay-Counsellors with Technology: Masivukeni, a Standardized Multimedia Counselling Support Tool to Deliver ART Counselling. AIDS Behav 22, 3345–3356 (2018). https://doi.org/10.1007/s10461-018-2145-y	H. Gouse (hetta.gouse@uct.ac.za) HIV Mental Health Research Unit, Department of Psychiatry and Mental Health, Groote Schuur Hospital, University of Cape Town, Anzio Road, Observatory, Cape Town 7925, South Africa	Full report	This study was funded by the National Institute of Mental Health (R01-MH09557), National Institute of Mental Health to the HIV Center for Clinical and Behavioral Studies at NY State Psychiatric Institute and Columbia University (P30-MH43520).	None	Yes	Yes	Yes	Yes	Yes	No		Exclude	Not reporting patient data
9	Graham	2015	N/A	Development and pilot testing of an intervention to promote care engagement and adherence among HIV-positive Kenyan MSM	APA Graham, Susan M.a,b,c,d; Micheni, Murugid; Kombo, Bernadetted; Van Der Elst, Elisabeth M.d; Mugo, Peter M.d; Kivaya, Estherd; Aunon, Francese; Kutner, Bryane; Sanders, Eduard J.d,f,g; Simoni, Jane M.b,e Development and pilot testing of an intervention to promote care engagement and adherence among HIV-positive Kenyan MSM, AIDS: December 2015 - Volume 29 - Issue - p S241-S249 doi: 10.1097/QAD.…	Susan M. Graham, MD, MPH, PhD, Department of Medicine, University of Washington, Box 359909, 325 Ninth Avenue, Seattle, WA 98104-2499, USA. Tel: +1 206 543 4278; fax: +1 206 543 4818; e-mail: grahamsm@u.washington.edu	Full report	This work was supported by National Institutes ofHealth (NIH) grant R34MH099946. J.M.S. was supported by K24 MH093243. The research site is also supported by the International AIDS Vaccine Initiative and the University of Washington Center for AIDS Research,	None	Yes	Yes	Yes	Yes	Yes	Yes	Yes	Include	N/A	ART experienced and ART naïve men who have sex with men (MSM) Local providers serving MSM clients	Not specified	Kenya	Intervention development: Not provided Intervention piloting: Peer navigators (mentors): were recruited if they had at least 2 years’ experience taking ART, report one or more male partners within the past 2 years, and be able to communicate in English or Kiswahili. Participants (mentees) had to be at least 18 years of age,Kenyan, sexually active with a male partner in the past 12 months, ARTnaı¨…	Not provided	Intervention development: Experienced and ART-naive MSM were recruited through peer outreach teams, local care providers, and local lesbian, gay, bisexual, and transgender (LGBT) organizations. Purposive sampling was used to recruit men with a range of ages, education levels, employment, and experience with HIV care. Providers serving MSM clients were identified through an established provider tr…	To design a targeted, culturally appropriate intervention to promote men’s care engagement and ARTadherence,and to describe the safety, feasibility, and acceptability of this intervention based upon a small pilot study.	Design Development and early testing	On demand information services to clients	Qualitative study	N/A	Not provided	Not provided	Intervention development: Not provided Intervention pilot: 3 months participation for the 10 ART naïve patients (mentees)	Intervention development: 29 local providers 20 ART experienced and 10 ART naive men Intervention pilot: Providers: 6 counselors, 3 clinical officers Peer mentors: 4 MSM peers Participants: 10 ART-naïve men	N/A	None	Intervention development: Not provided Intervention pilot: One trained peer navigator failed to demonstrate sufficient commitment and was not assigned a patient. One participant was lost to follow-up after 2 months. One patient failed to initiate ART despite ongoing counseling, and was not assigned a peer.	Intervention development: Median age of providers asked about intervention development was 36 (28–59) years Median age of MSM interviewed about intervention development was 31 (19–51) years Intervention pilot: The men (mentees) were 24–42 years of age	14 (48.3%) of the providers asked about intervention development were male	Not provided	N/A	Intervention development: MSM input Most men enthusiastically supported the idea of trained MSM peer navigators. Generally, participants wanted a peer who was sincere, discrete, and of similar age. Regarding pill-taking or appointment reminders, men had mixed views. Some men felt that SMS messages or alarms could help MSM with disclosure concerns, as such reminders are anonymous. Several responde…	Standard of care	No	In conclusion, we have developed an adherence intervention targeting HIV-positive MSM living in an African setting. It has guided our design of a small randomized controlled trial currently ongoing to evaluate safety, feasibility, and acceptability of a scaled-up intervention and to estimate effect sizes for a larger trial.
10	Grant	2011	N/A	Palliative care in Africa since 2005: good progress, but much further to go	Grant L, Downing J, Namukwaya E, et al Palliative care in Africa since 2005: good progress, but much further to go BMJ Supportive & Palliative Care 2011;1:118-122.	Dr Liz Grant, Primary Palliative Care Research Group, Centre for Population Health Sciences: General Practice Section, The University of Edinburgh Medical School, Doorway 3, Medical School, Teviot Place, Edinburgh EH8 9AG, UK; liz.grant@ed.ac.uk	Full report	This work was supported by The Diana Princess of Wales Palliative Care Initiative.	None	No	Yes	Yes	Yes	Yes	No	No	Exclude	Not a primary study. It is a feature article
11	Hacking	2019	N/A	Peer Mentorship via Mobile Phones for Newly Diagnosed HIV-Positive Youths in Clinic Care in Khayelitsha, South Africa: Mixed Methods Study	Hacking D, Mgengwana-Mbakaza Z, Cassidy T, Runeyi P, Duran LT, Mathys RH, Boulle A Peer Mentorship via Mobile Phones for Newly Diagnosed HIV-Positive Youths in Clinic Care in Khayelitsha, South Africa: Mixed Methods Study J Med Internet Res 2019;21(12):e14012 URL: https://www.jmir.org/2019/12/e14012 DOI: 10.2196/14012 PMID: 31821150 PMCID: 6930512	Damian Hacking, MPH, MSc Medecins Sans Frontieres Operational Centre Brussels South African Mission 1st floor Isivivana Centre 8 Mzala Street Khayelitsha, 7784 South Africa Phone: 27 213645490 Email: damianuct@gmail.com	Full report	Medecins Sans Frontieres	None	Yes	Yes	Yes	Yes	Yes	Yes	No	Include	N/A	Newly diagnosed HIV positive youth at ART clinics	Clinic	South Africa	Patients aged between 12 and 25 years Newly diagnosed HIV positive At diagnosis either did not agree to start ART or were ineligible for treatment based on CD4 guideline Declined to join an HIV youth-adherence club	Missing HIV Counselling and Testing (HCT) data	All patients who were aged between 12 and 25 years, who were newly diagnosed HIV positive at either clinic site, who at diagnosis either did not agree to start ART or were ineligible for treatment based on CD4 guidelines, and who declined to join an HIV youth-adherence club were eligible for the study. The counselor performing the HIV test offered the option of a peer mentor. Virtual mentors were…	To determine if peer-to-peer mentorship, specifically between newly diagnosed HIV-positive youths and HIV-positive youths stable in care, could be successfully implemented using mobile phones as the primary means of communication.	Feasibility testing/study	Client to client communication	Mixed methods (Matched case-control and in-depth qualitative interviews)	N/A	2015-03-01	2016-05-01	1 year	110 mentees 19 mentors	N/A	None	73 mentees were lost to follow up	Intervention group median age: 20 years 5 months Control group median age: 22 years 7 months	Intervention group: 38 (95%) females Control group: 64 (91%) females	Not provided	Intervention group: 35 participants Control group: 70 participants	Mentees had increased antiretroviral initiation (28/35, 80% vs 30/70, 42% in matched controls) and viral load completion (28/35, 80% vs 32/70, 45%) No differences were found in viral load suppression No differences were found in retention in care (RIC) at 6 or 12 months Five themes emerged from the interviews with the mentees: (1) a lack of acceptance acted as a barrier to care, (2) a fear of acc…	Standard of care	Yes	A peer-to-peer navigator program for newly diagnosed HIV-positive youths, conducted via mobile phone, might have increased linkage to ART care but had no impact on RIC. Mentees believed the program to be beneficial and supportive, and the mentors implementing the intervention were happy to do it.
12	Heerden	2017	N/A	Perceived mHealth barriers and benefits for home-based HIV testing and counseling and other care: Qualitative findings from health officials, community health workers, and persons living with HIV in South Africa	Alastair van Heerden, Danielle M. Harris, Heidi van Rooyen, Ruanne V. Barnabas, Nithya Ramanathan, Nkosinathi Ngcobo, Zukiswa Mpiyakhe, W. Scott Comulada, Perceived mHealth barriers and benefits for home-based HIV testing and counseling and other care: Qualitative findings from health officials, community health workers, and persons living with HIV in South Africa, Social Science & Medicine,Volum…	E-mail addresses: avanheerden@hsrc.ac.za (A. van Heerden)	Full report	This study was supported by the National Institute of Mental Health (NIMH; R21MH106351 and P30MH58107).	Information not provided	Yes	Yes	Yes	Yes	Yes	Yes	Yes	Include	N/A	Home-based HIV Testing and Counselling (HTC) field staff Community health workers (CHWs) Persons living with HIV (PLH) Key informants (KI): Familiar with electronic patient tracking systems.	Research offices and key informant places of work	South Africa	PLH: At least 18 years old Participated in the Linkages study CHWs, staff and KI: Job eligibility for remaining participants	Not provided	Four samples of home-based HTC stakeholders were purposively selected based on prior engagement in home-based HTC as a CHW or patient and familiarity with mobile technology:	To inform the development of a mobile platform to be integrated into a home-based HTC program to assist CHWs linking PLH to HIV care.	Design	Referral coordination	Qualitative study	N/A	2016-04-01	2016-08-01	Duration of the study was 5 months	10 PLH 10 Staff 12 CHWs 5 KI	N/A	Majority of participants were female PLH oustide the age range of 19-41 were not included	None	PLH: median = 25.5 years old; range = 19-41 Staff: median = 31.5; range = 26-42 CHWs: median =30, range = 19-58 KI: median = 45; range=42-58	PLH = 10 (100%) women Field staff = 4 men, 6 women CHWs= 12 (100%) women KI = 1 man, 4 women	Not provided	PLH = 10 Field staff = 10 CHWs= 12 KI = 5	All stakeholders brought up a lack of communication in sharing patient health information between clinics, between clinics and CHWs, and between clinics and patients as major barriers to care that mHealth can address. CHWs need better patient information from clinics in terms of physical location and health status to plan visitation routes and address patient needs. CHWs perceive that communicati…	No comparator	No	All stakeholders provided useful information towards the development ofmHealth systems. Hospitals are adopting patient-centered approaches that solicit feedback from patients and incorporate them into decision-making processes. A similar approach is needed in the development of mHealth systems. Further, such systems are critical to the successful extension of the health system from health facilit…
13	Henwood	2016	N/A	Acceptability and use of a virtual support group for HIV-positive youth in Khayelitsha, Cape Town using the MXit social networking platform	Ruth Henwood, Gabriela Patten, Whitney Barnett, Bella Hwang, Carol Metcalf, Damian Hacking & Lynne Wilkinson (2016) Acceptability and use of a virtual support group for HIVpositive youth in Khayelitsha, Cape Town using the MXit social networking platform, AIDS Care, 28:7, 898-903, DOI: 10.1080/09540121.2016.1173638	Ruth Henwood msfocb-khayelitsha-ps@brussels.msf.org, Médecins Sans Frontières, Site B Town One Properties, Sulani Drive, Khayelitsha, Cape Town 7784, South Africa	Full report	Not specified	None	Yes	Yes	Yes	Yes	Yes	Yes	No	Include	N/A	Patients attending an HIV care clinic adapted to the needs of young people aged 12–25 years	Clinic	South Africa	Not provided	Not provided	The chat-room was advertised at each youth club’s first visit after the chat-room was launched. Those who showed interest in joining were given an airtime voucher worth approximately US$0.50 to assist with subscribing to the service.	To evaluate the acceptability and uptake of the MXit chat-room for HIV-positive youth	Feasibility testing/study	Client to client communication	Mixed Methods?	N/A	Not provided	Not provided	13 months	The study had 90 participants. (90/185 club members) were invited to complete the questionnaire, regardless of their use of the MXit chat-room, whereas only those who had accessed the MXit chat-room were asked to participate in the FGDs. Two FGDs were held with a total of 12 participants.	N/A	According to the author. There was a slight under-representation of the female population in this sample, but otherwise the demographics were reflective of the general youth club population.	There was no exclusion. Only 12 were allowed to participate in the focus group discussion because it required someone who had used the app	Respondents were between the ages 23 and 25 years (58%)	Female (63%)	Not provided	Only group	Sixty percentage had used MXit before, with 38% having used it in the past month. Sixty-five percentage were aware of the chat-room and 39% knew how to access it. Thirty-four percentage used the chat-room at least once, 20% had visited the chatroom in the past month 29% had used MXit to have private conversations with other club members Fifty-seven percentage used the chat-room to get advice, and…	No comparator	No	Reported usage of the MXit chat-room was low, but participants indicated acceptance of the programme and their desire to interact with their peers through social media. Suggestions to improve the platform included accessible chat histories, using more popular platforms such as Facebook or WhatsApp, and to have topical discussions where pertinent information for youth is provided.
14	Hirsch-Moverman	2017	N/A	Using mHealth for HIV/TB Treatment Support in Lesotho: Enhancing Patient–Provider Communication in the START Study	Hirsch-Moverman Y, Daftary A, Yuengling KA, et al. Using mHealth for HIV/TB Treatment Support in Lesotho: Enhancing Patient-Provider Communication in the START Study. J Acquir Immune Defic Syndr. 2017;74 Suppl 1(Suppl 1):S37-S43. doi:10.1097/QAI.0000000000001202	Yael Hirsch-Moverman, PhD, MPH, MS, ICAP at Columbia University Mailman School of Public Health, New York, NY (email: yh154@cumc.columbia.edu).	Full report	U.S. President’s Emergency Plan for AIDS Relief (PEPFAR) through United States Agency for International Development (USAID) under the terms of Award Number USAID-OAA-A-12-00022.	None	Yes	Yes	Yes	Yes	Yes	Yes	Yes	Include	N/A	TB/HIV co-infected patients at 6 health facilities that received a combination intervention package (CIP) as part of the START trial	health facilities	Lesotho	Not provided	Not provided	Not provided	To describe the use and acceptability of the mHealth component of the START study intervention at the 6 CIP health facilities, where the intervention was implemented. 633 patients and 202 treatment supporters.	Feasibility testing/study	Targeted client communication	Mixed methods	Clusters	2013-04-01	2015-08-01	29 months	There were a total of 12 health facilities but only 6 got the digital health intervention	Not specified	Unclear	Unclear	Average of 38.1 years	43.3% were women	Not provided	Only group	SMS system successfully delivered 39,528 messages to 835 individuals who consented to receive study SMS messages. Phone calls, above and beyond SMS messages, empowered them to communicate with their health care providers and treatment supporters in a timely manner, without incurring a personal cost. Patients said they more frequently called their provider to report a side effect, seek advice, or …	No comparator	No	The mHealth intervention for HIV/TB treatment support in Lesotho was found to be a low-technology, userfriendly intervention, which was acceptable to patients and health care providers.
15	Ishola	2015	N/A	The use of mobile phones to deliver acceptance and commitment therapy in the prevention of mother–child HIV transmission in Nigeria	Ishola, A., & Chipps, J. (2015). The use of mobile phones to deliver acceptance and commitment therapy in the prevention of mother–child HIV transmission in Nigeria. Journal of Telemedicine and Telecare, 21(8), 423–426. https://doi.org/10.1177/1357633X15605408	J Chipps, School of Nursing, Faculty of Community Health, University of the Western Cape, Cape Town, South Africa. Email: jchipps@uwc.ac.za	Full report	This work was supported by the Tertiary Education Trust Fund of Nigeria and Medical Education Partnership in Nigeria.	None	Yes	Yes	Yes	Yes	Yes	Yes	No	Include	N/A	HIV-positive pregnant women attending four PMTCT centres in south-western Nigeria	PMTCT centres	Nigeria	Not provided	Not provided	The PMTCT centres were randomly selected from seven such centres. A sample of 132 pregnant women was randomly selected (33 participants per site) forming the four groups. Random selection of participants was done by an independent person blinded to the aims of the study.	To develop, implement and evaluate ACT in prevention of mother to child HIV transmission (PMTCT) programmes in Nigeria using weekly mobile phone messages with the aim of increasing psychological flexibility of HIV-positive pregnant women in Nigeria.	Feasibility testing/study	Targeted client communication	Randomised controlled trial using a Solomon four-group design	First clusters, then individuals	Not provided	Not provided	3 months	132	33 participants per cluster	There were significant differences in the average number of years since diagnosis, with both Group 1 (4.7 years) and Group 4 (5.2 years) having a longer time of knowing their HIV status (p<0.005)	Five participants were lost to follow up	Average age participants was 31.6 years	They were all women.	Not provided	Intervention group 1: 33 participants Intervention group 3: 33 participants Control group 2: 33 participants Control group 4: 33 participants	An independent samples t-test was used to compare the pre- and post-test score differences between Group 1 (mean (M)=3.6, standard deviation (SD)=8.9) and Group 2 (M=4.9, SD=11.1). There was a significant psychological flexibility improvement in participants following ACT intervention (t =3.4, p<0.001). The ANOVA (F(1,33)=19.2, p<0.001) found a significant interaction between the intervention and…	Standard of care	Yes	The introduction of mobile phone based ACT may result in greater psychological flexibility in women diagnosed with HIV. Further research should be done to examine the mechanisms by which mobile phone message interactions are effective when used in interventions.
16	Ivanova	2019	N/A	Evaluation of the ELIMIKA Pilot Project: Improving ART Adherence among HIV Positive Youth Using an eHealth Intervention in Mombasa, Kenya	Ivanova, O., Wambua, S., Mwaisaka, J., Bossier, T., Thiongo, M., Michielsen, K. and Gichangi, P. 2019. Evaluation of the ELIMIKA Pilot Project: Improving ART Adherence among HIV Positive Youth Using an eHealth Intervention in Mombasa, Kenya. African Journal of Reproductive Health. 23(1), pp.100-110.	olena.ivanova@lrz.uni-muenchen.de Phone: + 49 89 440059804	Full report	This project was funded by the Bill and Melinda Gates Foundation (Investment ID OPP1107980).	None	Yes	Yes	Yes	Yes	Yes	Yes	Yes	Include	N/A	HIV positive youth attending Coast Provincial General Hospital Comprehensive Care Clinic (CCC) and Family Care Clinic (FCC) in Mombasa, Kenya	Clinic	Kenya	Adolescents and youth aged 15-24 years On ART Attending the CCC and FCC Consent/assent to participate in the intervention and/or availability of parent/caregiver consent	Adolescents and youth who were yet to be started on ART treatment Young people below 15 or above 24 years old Adolescents and youth and /or parent/caregiver not willing to provide an informed consent	Health care providers and young volunteers invited HIV positive young people who attended the CCC and FCC clinics to participate in the pilot study.	To evaluate the usability and the effectiveness of a pilot digital peer support system in improving HIV/ART knowledge, perceived importance of adherence, perceived self-efficacy in adhering and future intentions towards adherence.	Feasibility testing/study	Client to client communication	Pre-test-post-test design	N/A	end of 2014	end 2015	1 year	90 participants	N/A	None	9 participants did not complete the study	Mean age of all participants was 18.4 years	36 were male and 45 females	Not provided	Only group	The majority (95%) stated their intentions (Agree very much and Agree) to use the ELIMIKA website again and 87% would recommend it to others Many young people needed help with using ELIMIKA platform (63%) In general, total knowledge scores improved by 0.3 points, however this effect was not found to be statistically significant (Wilcoxon signed ranks test – 0.26) No significant effect could be de…	No comparator	Yes	Despite a lack of effectiveness of this intervention, this study provides valuable information on feasibility and challenges of the digital platform in local Kenyan context that might support further research in this area.
17	Janssen	2013	N/A	Remote FASH’ tele-sonography – A novel tool to assist diagnosing HIV-associated extrapulmonary tuberculosis in remote areas	Janssen S, Grobusch MP, Heller T. 'Remote FASH' tele-sonography - a novel tool to assist diagnosing HIV-associated extrapulmonary tuberculosis in remote areas. Acta Trop. 2013;127(1):53-55. doi:10.1016/j.actatropica.2013.03.014	Tel.: +49 89 678024584. E-mail address: echnatom@web.de (T. Heller).	Full report	Not specified	None	Yes	Yes	Yes	Yes	Yes	Yes	No	Include	N/A	HIV positive patients attending an HIV outpatient clinic at the general hospital in Lambaréné, Gabon	HIV outpatient clinic	Gabon	Not provided	Not provided	HIV patients were scanned for diverse reasons. All exams were performed in the framework of routine clinical care.	To explore the possibility to use remote ultrasound in the diagnostic work-up for HIV-associated EPTB, and potentially for other (intra-abdominal) pathologies.	Feasibility testing/study	Telemedicine	Case series	N/A	2012-07-01	2012-09-01	20 mins per participant and the study was conducted for 3 months.	10	N/A	None	None	Mean age was 38.3 years	7 female/3 male	Not provided	Only group	In four patients the rFASH scan showed signs of EPTB. In 3 of the 4 the exam was the diagnostic step leading to start of TB treatment and to delay initiation of ART as sputum smear and chest X ray (CXR) were not suggestive of TB. In the 4th patient, who already started TB treatment for positive sputum microscopy, the diagnosis of pericardial effusion with impeding cardiac tamponade led to the add…	No comparator	No	Our case series shows possibilities to use remote ultrasound in the diagnostic work-up for HIV associated EPTB, and potentially for other (intra-abdominal) pathologies. However, due to the limited study size and the missing study setup this case series serves only as a proof-of-concept for the technology.
18	John	2016	N/A	Enhancing self-care, adjustment and engagement through mobile phones in youth with HIV	John ME, Samson-Akpan PE, Etowa JB, Akpabio II, John EE. Enhancing self-care, adjustment and engagement through mobile phones in youth with HIV. Int Nurs Rev. 2016;63(4):555-561. doi:10.1111/inr.12313	Mildred E. John, Department of Nursing Science, College of Medical Sciences, University of Calabar, Calabar, Nigeria; Tel: +234 8037178881; E-mail: miljohn2k@yahoo.com.	Full report	This research received no specific grant from any funding agency in the public, commercial or not-for-profit sectors.	None	Yes	Yes	Yes	Yes	Yes	Yes	No	Include	N/A	Non-disclosed adolescents and young adults (15–29 years) living with HIV in Calabar, South-South region of Nigeria	Community	Nigeria	Non-disclosed HIV positive youth 15–29 years of age	Not provided	A posted blog, explaining the objectives and methods of the study, was used to reach and recruit participants. Participants were purposively selected and enrolled in the study.	Evaluating the effectiveness of mobile phones in enhancing self-care, adjustment and engagement in non-disclosed youth living with HIV in Nigeria.	Feasibility testing/study	Targeted client communication	Pre-test/post-test design	N/A	2014-03-01	2014-08-01	6 months	19	N/A	None	None	Age range was 15–29 years (No mean/median was provided).	12 (62.3%) were male	Not provided	Only group	Mean scores on self-care capacity changed from 21.6 (pre-test) to 45.8 (P < 0.001 at post-test 1) and 51.5 (P = 0.02 at post-test 2). Psychological Adjustment scores increased from 25.6 to 58.9 (P < 0.001 at post-test 1) and 103.3 (P < 0.001 at post-test 2), especially in the maintenance of a sense of self-worth. Engagement (PAM) scores also changed from 43.4, activation stage 1 (stage of passivi…	Standard of care	Yes	Mobile phones enhance self-care and psychological adjustment and facilitate engagement in non-disclosed youth living with HIV.
19	Kaminski	2019	N/A	Clinical stage of acquired immunodeficiency syndrome in HIV-positive patients impacts the quality of the touch ECG recordings	Kaminski M, Prymas P, Konobrodzka A, et al. Clinical stage of acquired immunodeficiency syndrome in HIV-positive patients impacts the quality of the touch ECG recordings. J Electrocardiol. 2019;55:87-90. doi:10.1016/j.jelectrocard.2019.05.011	Department of Cardiology-Intensive Therapy, Poznan University ofMedical Sciences, 49 Przybyszewskiego, 60-355 Poznan, Poland. E-mail address: pguzik@ptkardio.pl (P. Guzik).	Full report	This work was supported by an unrestricted Student's Grant of the Student Scientific Society, Poznan University ofMedical Sciences, Poznan, Poland [165/2016].	Dr. Suave Lobodzinski is a consultant to Apple Corporation and AliveCor Inc. No other authors declared any potential conflict of interests.	Yes	Yes	Yes	Yes	Yes	Yes	No	Include	N/A	Patients with different clinical stages of established HIV infection at two outpatient clinics in Kenya.	Outpatient clinic	Kenya	Not provided	No exclusion criteria were applied.	Participants were recruited during routine check-ups.	To investigate the quality of the ECG signal acquired by a touch ECG device (Kardia) in patients with different clinical stages of established HIV infection	Feasibility testing/study	Laboratory and diagnostic imaging management	Prospective cross sectional study	N/A	2016-08-01	2016-09-01	The study took 2 months, howoever, measuring an ECG probably took a few minutes.	263	N/A	203 were women (77%)	None	Median age was 46 (39–53) years	203 were women (77%)	Not provided	Only group	The ECGs were readable in 201 patients (76.4%) and unreadable in 62 (23.6%), including 58 (22.1%) individuals with an uncertain interpretation and 4 (1.5%) subjects with the worst quality making the ECG interpretation impossible. There was a significant clinical differences between patients with readable and unreadable ECG based on clinical staging of HIV infection (p<0.0001) The univariate logis…	No comparator	Yes	Preliminary results of this study will serve as a starting point to a comprehensive prospective ECG study of the HIV patients.
20	Karema	2015	N/A	Using Electronic Medical Record Data to Improve HIV Patient Monitoring, Clinical Decision-Making, and Quality Improvement: Lessons from Rwanda	Karema N, Manzi A, Gaju E, et al. Using Electronic Medical Record Data to Improve HIV Patient Monitoring, Clinical Decision-Making, and Quality Improvement: Lessons from Rwanda. Stud Health Technol Inform. 2015;216:880.	Partners In Health/Inshuti Mu Buzima, Rwanda nkarema@pih.org	Full report	Not specified	Information not provided	Yes	Yes	Yes	Yes	Yes	Yes	Yes	Exclude	Level of detail is equivalent to an abstract
21	Leone	2018	N/A	Teleneurology in sub-Saharan Africa: Experience from a long lasting HIV/AIDS health program (DREAM)	Leone M, Corsi FM, Ferrari F, et al. Teleneurology in sub-Saharan Africa: Experience from a long lasting HIV/AIDS health program (DREAM). J Neurol Sci. 2018;391:109-111. doi:10.1016/j.jns.2018.06.013	Leone, Massimo. Department of Neurology, The Foundation of the Carlo Besta Neurological Institute, IRCCS, via Celoria 11, 20133 Milan, Italy; DREAM Program, Community of Sant'Egidio, Via San Gallicano 25, 00153 Roma, Italy. Electronic address: massimo.leone@istituto-besta.it.	Letter	This research did not receive any specific grant from funding agencies in the public, commercial, or not-for-profit sectors.	None	Yes	Yes	Yes	Yes	Yes	Yes	No	Include	N/A	HIV positive and HIV negative patients attending Disease Relief through Excellent and Advanced Means (DREAM) centres in Sub-Saharan Africa	Health centres	Mozambique, Burundi, Swaziland, Togo, Central African Republic, Guinea Conakry, Democratic Republic of the Congo, Nigeria, Malawi, Tanzania, Cameroon, Kenya	Not provided	Not provided	Not provided	To report on the preliminary results of a teleneurology system in SSA who took advantage of local health-workers education program in neurology and a long lasting relationship with the external advisers.	Development and early testing	Telemedicine	Case series	N/A	2016-02-01	2018-04-01	Not provided	2458	N/A	None	None	Mean age was 22.8 years (range 25 days-66 years)	61% of the neurological patients were female	Not provided	Only group	Most frequent neurological diagnoses ranged from pain (~2%) to epilepsia (~15%) In 72% of the cases the same question for the neurologist was also for at least another specialist, ie the same question to more than one specialist: cardiology (20%), radiology (18,3%), pediatry (16,7%), internal medicine (15%), orthopedic (10%), infectivology (10%), angiology (10%). Examinations are also sent: CT sc…	No comparator	No	These preliminary findings show that in a setting where health care personnel receive specific education and training, teleneurology has the potential to become a powerful tool in fighting the double burden of HIV and neurologic disorders in SAA.
22	Lepère	2019	N/A	Exploring the Patterns of Use and Acceptability of Mobile Phones Among People Living With HIV to Improve Care and Treatment: Cross-Sectional Study in Three Francophone West African Countries	Lepère P, Touré Y, Bitty-Anderson AM, Boni SP, Anago G, Tchounga B, Touré P, Minga A, Messou E, Kanga G, Koule S, Poda A, Calmy A, Ekouevi DK, Coffie PA Exploring the Patterns of Use and Acceptability of Mobile Phones Among People Living With HIV to Improve Care and Treatment: Cross-Sectional Study in Three Francophone West African Countries JMIR Mhealth Uhealth 2019;7(11):e13741 URL: https://mhe…	Phillipe Lepère, MPH Institut de Santé Globale Université de Genève, Suisse 24 rue du Général-Dufour 1205 Genève Genève Switzerland Phone: 41 +33673777280 Email: lepere.p@wanadoo.fr	Full report	Not specified	None	Yes	Yes	Yes	Yes	Yes	Yes	Yes	Include	N/A	Patients attending HIV clinics at 6 reference centres in Côte d’Ivoire, Burkina Faso, and Togo	HIV clinics	Côte d’Ivoire, Burkina Faso, and Togo	Age≥18 years Receiving ART for at least 1 year Receiving follow-up at one of the HIV clinics participating in the study	Not provided	Participants were selected in each clinic by using a systematic random sampling procedure. Each day of the survey, eligibility criteria for the study were checked by a social worker. Sequential numbers were issued to eligible participants in the order in which they arrived at the HIV clinic. The first eligible participant of the day was included, and a sampling interval of five was applied to sel…	To explore the social and financial acceptability, which has not been reported yet in Francophone Africa, and the feasibility of an mHealth intervention for the improvement of care among PLHIV in West Africa.	Design	Targeted client communication	Cross-sectional	N/A	2017-09-01	2017-12-01	Not provided	1131	N/A	861 (76.1%) were women	None	Median age 44 years (38-51)	861 (76.1%) were women	Not provided	Only group	Overall, the rate of mobile phone possession was 97.9% (n=1107), with a small difference between countries (98.8%, 95.6%, and 97.9% for Côte d’Ivoire, Burkina Faso, and Togo, respectively; P=.01). The overall rate of mHealth acceptability (patients’ acceptability of receiving text messages or phone calls from their physicians) was 98.8% with no variation by country (98.3% in Côte d’Ivoire, 99.1% …	No comparator	No	Based on a considerable sample size, this study demonstrated that mobile technology is accessible in francophone low-income countries and could be used as a tool to improve the quality of HIV care and treatment.
23	McHenry	2018	N/A	Tablet-based disclosure counselling for HIV infected children, adolescents, and their caregivers: a pilot study	Megan S McHenry, Edith Apondi, Carole I McAteer, Winstone M Nyandiko, Lydia J Fischer, Ananda R Ombitsa, Josephine Aluoch, Michael L Scanlon & Rachel C Vreeman (2018) Tablet-based disclosure counselling for HIV-infected children, adolescents, and their caregivers: a pilot study, African Journal of AIDS Research, 17:3, 249-258, DOI: 10.2989/16085906.2018.1509101	Megan S McHenry Indiana University School of Medicine, Indianapolis, Indiana, USA email: msuhl@iu.edu	Full report	This work was funded in part by a grant to Dr Rachel Vreeman from the National Institutes of Health (NIH; National Institute for Mental Health (NIMH) grant 1R01MH099747).	Information not provided	Yes	Yes	Yes	Yes	Yes	Yes	No	Include	N/A	Clinical officers, nurses, and social support staff (clinical providers) who were providing HIV care to adolescents at three clinics in Kenya Adolescents receiving HIV care from the clinical providers	HIV clinics	Kenya	For clinical providers: Working with HIV-infected adolescents and their caregivers during the disclosure process Working at one of the three study site clinics. For adolescents: being HIV-infected, between 10 and 19 years of age; knowing their own HIV status; and receiving care at one of the three study site clinics.	Not provided	The study team contacted the clinic managers at each study site to identify clinical providers who were involved in adolescent disclosure to target for recruitment. The clinic managers were each allowed to identify up to seven eligible clinical providers, limited by the number of tablets available for use. From this convenience sample, all identified clinical providers were recruited by a researc…	To evaluate clinical providers’ perceptions and experiences of using tablet computers loaded with multimedia resources for disclosure related counselling with HIV-infected adolescents and their caregivers at several HIV clinics in western Kenya. Additionally, to solicit perspectives from adolescents attending those clinics regarding their experiences with the tablets.	Development and early testing	Healthcare provider decision support	Longitudinal, mixed methods	N/A	2015-07-01	2016-06-01	Not provided	21 clinical providers were recruited at the start of the study 24 adolescents were recruited at 1 year follow up of the study		None	3 clinical providers did not participate at 1 year follow up. It is unclear why.	Not provided for the clincial providers The adolescents had a mean of 13.8 years	62% (13/21) of the providers were female Not provided for the adolescents	Not provided	Clinical providers: 21 Adolescents: 24	Baseline interviews: Participants overwhelmingly believed that it was the adolescent’s primary caregiver’s responsibility to direct the disclosure process, although they often reported having to initiate the disclosure with the adolescents because of the caregiver’s reluctance. Accidental disclosure, or having an individual learn about their HIV status in an indirect or unintended way, appeared t…	Standard of care	No	Tablet computers with resources for disclosure are an acceptable resource for clinical providers who play a role in HIV disclosure for HIV-infected children and adolescents. The adolescents viewed the tablet computers positively and reported improvements in medication adherence and mood resulting from this intervention.
24	Nsagha	2016	N/A	A Randomized Controlled Trial on the Usefulness of Mobile Text Phone Messages to Improve the Quality of Care of HIV and AIDS Patients in Cameroon	Nsagha DS, Lange I, Fon PN, Nguedia Assob JC, Tanue EA. A Randomized Controlled Trial on the Usefulness of Mobile Text Phone Messages to Improve the Quality of Care of HIV and AIDS Patients in Cameroon. Open AIDS J. 2016;10:93-103. Published 2016 May 13. doi:10.2174/1874613601610010093	Department of Public Health and Hygiene, Faculty of Health Sciences, University of Buea, Box 12, Buea, Cameroon, Africa; Tel: +237 677499429.; E-mails: nsaghads@hotmail.com or dsnsagha@gmail.com.	Full report	Not specified	None	Yes	Yes	No	Yes	Yes	Yes	Yes	Exclude	Digital health intervention focused on ART adherence only
25	Passchier	2019	N/A	Digital depression screening in HIV primary care in South Africa: mood in retroviral + application monitoring [MIR + IAM]	Passchier, R., Owens, S., Wickremsinhe, M., Bismilla, N., & Ebuenyi, I. (2019). Digital depression screening in HIV primary care in South Africa: Mood in retroviral application monitoring [MIR IAM]. Global Mental Health, 6, E2. doi:10.1017/gmh.2018.35	R. V Passchier, Department of Psychiatry and Mental Health, University of Cape Town, Cape Town, South Africa. (Email: ruthpasschier@gmail.com)	Full report	This research did not receive any specific grant from funding agencies in the public, commercial, or not-for-profit sectors.	None	Yes	Yes	Yes	Yes	Yes	No	No	Exclude	Not reporting patient data
26	Pérez	2014	N/A	Barriers to pilot mobile teleophthalmology in a rural hospital in Southern Malawi	Guillermo Martinez Perez et al. Barriers to pilot mobile teleophthalmology in a rural hospital in Southern Malawi. Pan African Medical Journal. 2014;19:136. [doi: 10.11604/pamj.2014.19.136.5196]	Guillermo Martínez Pérez, Southern African Medical Unit, Médecins Sans Frontières, Cape Town, South Africa, gmartinezgabas@gmail.com	Full report	Not specified	None	Yes	Yes	Yes	Yes	Yes	No	No	Exclude	Not reporting patient data
27	Quinley	2011	N/A	Use of mobile telemedicine for cervical cancer screening	Quinley, K. E., Gormley, R. H., Ratcliffe, S. J., Shih, T., Szep, Z., Steiner, A., … Kovarik, C. L. (2011). Use of mobile telemedicine for cervical cancer screening. Journal of Telemedicine and Telecare, 17(4), 203–209. https://doi.org/10.1258/jtt.2011.101008	Dr Carrie L Kovarik, Department of Dermatology, University of Pennsylvania, 2 Maloney Building, 3600 Spruce Street, Philadelphia PA 19104, USA (Fax: +1 215 349 5615;carrie.kovarik@uphs.upenn.edu).	Full report	The work was funded by a Penn Center for Aids Research grant.	Information not provided	Yes	Yes	Yes	Yes	Yes	Yes	No	Include	N/A	HIV positive women attending an ART clinic	HIV clinic	Bostwana	HIV positive Over 18 years old Able to provide informed consent	Conditions that could interfere with visualization of the cervix (Women who had previously been diagnosed with and/or treated for cervical precancer and cancer with surgical removal of part of the cervix were excluded. Pregnant women were also excluded from the study)	Women were recruited as they presented to the Antiretroviral Therapy (ART)/HIV Bontleng Clinic, following counselling on increased risk for cervical cancer due to their HIV-positive status. Subjects were screened at Bontleng Clinic according to the clinic's routine protocol, and were counselled in Setswana by the four participating nurse midwives. All patient histories were self-reported.	To determine whether mobile telemedicine is safe and effective for cervical cancer screening when employed as an adjunct to visual inspection with acetic acid (VIA).	Feasibility testing/study	Telemedicine	Cross-sectional study	N/A	2009-08-01	2009-08-01	The study took 1 month, however, it probably took some minutes to screen the women for cervical cancer.	99	N/A	None	Four of them were ultimately excluded based on cervical bleeding or treatment for sexually transmitted infections, which did not allow VIA screening to be performed	Median age was 34 years	All female	Not provided	Only group	An expert gynaecologist made a definitive positive or negative reading on the PIA results of 64 out of the 95 women whose PIA images were also read by the nurse midwives. The remaining 31 PIA images were deemed insufficient in quality for a reading by the expert gynaecologist. Agreement between nurse PIA versus expert PIA: Of all the PIA results determined to be negative by the expert, 89% were a…	Standard of care	Yes	Telemedicine performed with an appropriate mobile camera phone has the advantage of not requiring Internet connections or an electricity supply, and allows images to be transmitted immediately. This provides the opportunity for evaluation by a remote expert while the patient is still in the clinic. We believe that mobile telemedicine technology allows for safe and efficacious remote diagnosis by …
28	Robbins	2018	N/A	A Mobile App to Screen for Neurocognitive Impairment: Preliminary Validation of NeuroScreen Among HIV-Infected South African Adults	Robbins RN, Gouse H, Brown HG, Ehlers A, Scott TM, Leu CS, Remien RH, Mellins CA, Joska JA A Mobile App to Screen for Neurocognitive Impairment: Preliminary Validation of NeuroScreen Among HIV-Infected South African Adults JMIR Mhealth Uhealth 2018;6(1):e5 URL: http://mhealth.jmir.org/2018/1/e5/ doi: 10.2196/mhealth.9148 PMID: 29305338	Reuben N Robbins, PhD HIV Center for Clinical and Behavioral Studies Department of Psychiatry New York State Psychiatric Institute & Columbia University 1051 Riverside Drive, Unit 15 New York, NY, 10032 United States Phone: 1 6467746968 Fax: 1 6467746955 Email: rnr2110@cumc.columbia.edu	Full report	This research was supported by grants from the National Institute of Child Health and Human Development (R21-HD084197; principal investigator: RNR), National Institute of Nursing Research (R21-NR015009; principal investigator: RNR), National Institute of Mental Health (R01-MH09557; principal investigator: RHR), National Institute of Mental Health to the HIV Center for Clinical and Behavioral Stud…	None	Yes	Yes	Yes	Yes	Yes	Yes	No	Include	N/A	Participants were drawn from a larger randomized controlled trial (RCT) of a multimedia, laptop-based, lay health worker-delivered ART-readiness intervention for ART initiators (known as Masivukeni or “Let’s Wake Up”) conducted in Cape Town, South Africa	Clinics	South Africa	HIV-positive Age 18 years or older Willing to be contacted by study staff for participation in other research studies, isiXhosa or English speaking, Capable of consent, Willing to complete 2 to 3 hours of neuropsychological testing, and Willing to allow access to medical records by study staff.	Not meeting one of the preceding criteria, and Presence of a current psychotic disorder, significant current suicidal ideation, and severe cognitive impairment precluding ability to give informed consent or participate based on clinical judgment of providers.	When the RCT participants completed their final study visit, the study nurse informed them about an additional study and requirements for participation. If a participant was interested and eligible, written informed consent was obtained.	To evaluate the ability of the lay health worker-administered NeuroScreen to detect NCI, as defined by a gold standard neuropsychological test battery.	Feasibility testing/study	Healthcare provider decision support	Cross-sectional study	N/A	Not provided	Not provided	Not provided	102	N/A	83 (81%) were female	None	Mean age of 33.31 years	83 (81%) were female	Black	Only group	Gold Standard HIV Neuropsychological Battery Performance: The mean GDS was 0.36 (SD 0.40) and 26.5% (27/102) had NCI using a global deficit score (GDS) of 0.5 or greater to indicate impairment. Sensitivity and Specificity NeuroScreen Total Score 1 (Sum of All Tests): Using the logistic model with the first NeuroScreen total score adjusted for age, education, and sex to predict the gold standard N…	Standard of care	Yes	This study provides evidence that our app, NeuroScreen, has clinically useful psychometric properties to detect NCI when administered by lay health workers. Taking advantage of mobile platforms and automating many components of the neurocognitive testing process may help to make testing more accurate, efficient, affordable, and accessible to those who need testing, especially in resource-limited …
29	Robbins	2015	Gouse, 2018	Enhancing Lay Counselor Capacity to Improve Patient Outcomes with Multimedia Technology	Robbins, R.N., Mellins, C.A., Leu, C. et al. Enhancing Lay Counselor Capacity to Improve Patient Outcomes with Multimedia Technology. AIDS Behav 19, 163–176 (2015). https://doi.org/10.1007/s10461-014-0988-4	R. N. Robbins, HIV Center for Clinical and Behavioral Studies, New York State Psychiatric Institute, Columbia University, 1051 Riverside Drive #15, New York, NY 10032, USA e-mail: rnr2110@columbia.edu	Full report	This research was supported by a grant from the National Institute of Mental Health (R34-MH082654; PI: R. H. Remien, Ph.D. Drs. Remien, Mellins, Robbins, and Warne are also supported by the HIV Center for Clinical and Behavioral Studies (P30-MH43520; PI: R. H. Remien, Ph.D.).	Information not provided	Yes	Yes	Yes	Yes	Yes	Yes	Yes	Include	N/A	Patients attending a City of Cape Town Department of Health primary health clinic that provides HIV care and ART near a large township.	Primary	South Africa	HIV positive 18 years or older On ART for at least 6 months Identified as non-adherent (<90 % adherence by clinic-based pill count, detectable viral load, or other clinical signs of non-adherence, such as the presence of opportunistic infections and other HIV-related medical comorbidities as identified by the patient’s provider and/or medical record) Willing to bring a treatment support partner (…	Not provided	Clinic staff offered participation in this study to potentially eligible patients who, having been non-adherent, were being asked to come back to the clinic for additional ART counseling sessions. Interested patients then met with the study coordinator who described the study and conducted eligibility screening.	To examine medication adherence and key psychosocial outcomes among non-adherent South African HIV positive patients, on antiretroviral therapy (ART) who were randomized to receive either Masivukeni ( a digital health intervention) or standard of care (SOC) counseling for ART non-adherence.	Feasibility testing/study	Healthcare provider decision support	Randomised controlled trial	Individuals	2008-08-01	2010-04-01	608 days	65 participants	N/A	None	10 participants dropped out of the study	38.46 years in both control and intervention groups	66% female in control group 67% female in intervention group	Black	Control group: 32 Intervention group: 33	Participants in Masivukeni reported significantly more positive attitudes towards disclosure at post-intervention than participants in the SOC group (p=0.04). The Masivukeni group reported significantly more medication specific social support to take their ARVs at post-intervention assessment (p=0.02). At post-intervention, those in the Masivukeni group reported greater decreases in HIV-related s…	Standard of care	Yes	Masivukeni can maximize standardization of intervention delivery, even by counselors with varying backgrounds, training, and capacity, thus taking full advantage of the potential of task-shifting in the health care system. More importantly, may enhance the quality of lay counseling, which can help ART patients maintain better adherence and healthier lives.
30	Ruiseñor-Escudero	2019	N/A	Building capacity in neurodevelopment assessment of children in sub-Saharan Africa: A quality assurance model to implement standardized neurodevelopment testing	Horacio Ruiseñor-Escudero, Itziar Familiar, Mary Nyakato, Agatha Kutessa, Jackie Namukooli, Titus Ssesanga, Celeste Joyce, Barbara Laughton, Janet Grab, Miriam Chernoff, Tichaona Vhembo, Lee Fairlie, Portia Kamthunzi, Michael Boivin & the IMPAACT P1104s team (2019) Building capacity in neurodevelopment assessment of children in sub-Saharan Africa: A quality assurance model to implement standardiz…	Horacio Ruiseñor-Escudero ruiseore@msu.edu Department of Psychiatry Research Division, Michigan State University, 909 Fee Rd., Rm A321 West Fee Hall, East Lansing, Michigan, 48824, USA	Full report	Overall support for the International Maternal Pediatric Adolescent AIDS Clinical Trials (IMPAACT) Network was provided by the National Institute of Allergy and Infectious Diseases (NIAID) of the National Institutes of Health (NIH) under Award Numbers UM1AI068632 (IMPAACT LOC), UM1AI068616 (IMPAACT SDMC), and UM1AI106716 (IMPAACT LC), with co-funding from the Eunice Kennedy Shriver National Insti…	None	Yes	Yes	Yes	Yes	Yes	Yes	No	Include	N/A	Children: Children from 4 sub-Saharan African countries aged 5–11 years; (1) HIV-infected, (2) HIV exposed (perinatally) but uninfected, and (3) HIV unexposed and uninfected infants. Neurocognitive development evaluators Supervisors	Multi-site in 4 sub-Saharan African countries	South Africa, Malawi, Uganda, and Zimbabwe	Children aged 5–11 years Not specified for evaluators Supervisors: At least 1 year of experience in administering KABC-II or Mullen Scales of Early Learning	Not provided	Not provided for the children Potential evaluators were recruited from hospitals (e.g., nurses) and local partner organizations. Supervisors at each testing center were selected based on previous experience with ND evaluations	To describe and discuss how a quality assurance (QA) model for ND testing can be used across settings and with personnel of varying experience and backgrounds.	Feasibility testing/study	Telemedicine	Observational study	N/A	2014	2016	2 years	615 children 15 evaluators 10 supervisors	N/A	None	No details on withdrawals/exclusions	Mean age of children across sites ranged from 8.0 to 6.6 years	Percentage of males across sites ranged from 55 to 39%	Not provided	Only group	Overall video compliance was high; across sites, 85% of expected monthly videos were sent to the QA center. The Lilongwe and Kampala sites had the lowest compliance rate (64%). The staff at the QA center reviewed an average of 10 videos per evaluator (range 1–26). The mean total score at the beginning of the evaluation (e.g., evaluator’s first video reviewed by the QA center) was 161 (range 118–1…	Remote evaluators	Yes	Use of the QualiND model across six study sites in sub-Saharan Africa proved to be an extremely useful framework for the implementation of a standardized test of neurodevelopment as part of a large-scale research study. We believe that given that ND test results were valid, reliable, and consistent (Chernoff, 2018), the QualiND model may be of use to researchers and organizations involved in meas…
31	Schwab	2019	N/A	Use of remote radiology support for training and quality assurance in the “focused assessment with sonography for HIV associated tuberculosis:” A pilot program in Malawi	“Remote Training and Oversight of Sonography for Human Immunodeficiency Virus-Associated Tuberculosis in Malawi.” Journal of the American College of Radiology, vol. 16, no. 2, 2019, pp. 228–32, doi:10.1016/j.jacr.2018.07.036.	Kara-Lee Pool, MD, Institution: University of California Los Angeles, Department of Radiology, Mailing address: 757 Westwood Blvd Suite 1638, Los Angeles, California, 90095, kpool@mednet.ucla.edu, Telephone number: 310-267-8796.	Full report	This research was made possible with support from funding provided by the President’s Emergency Plan for AIDS Relief (PEPFAR) through USAID-Malawi under the terms of Grant No. 674-A-00-10-00035-00.	None	Yes	Yes	Yes	Yes	Yes	Yes	No	Include	N/A	Malawian physicians, clinical officers, radiographers, and medical assistants (Medical personnel) HIV-positive patients attending 3 different sites in Malawi	One public-private medical centre One district hospital One mission hospital	Malawi	Not provided	Not provided	Not provided	To determine if remote expert radiology support would improve sonographer technique and interpretation in the FASH exam through the use of realtime quality feedback on image acquisition and interpretation.	Feasibility testing/study	Telemedicine	Prospective observational study	N/A	Not provided	Not provided	Enrollment of control subjects began in February 2016 and concluded in March 2016 at each of the three sites Enrollment of case subjects began in March 2016 and concluded in April 2017 at one site only	Eleven participants were trained (Medical personnel) 183 patients	N/A	None	No details on withdrawals/exclusions	Not provided.	Not provided.	Not provided	“Control” subjects who were HIV-positive but had no signs or symptoms of TB=75 “Case” subjects who were HIV-positive and had signs or symptoms of TB=108	The participant’s interpretation of the ultrasound findings was compared to the expert radiologist/standard of reference (SOR)’s interpretation in 181 of the 183 exams. The clinicians identified 96 (6%) of these images as “abnormal” while the SOR coded 85 (5%) as “abnormal,” revealing an overall agreement of 98% between the clinicians and the SOR. There was only one case of a false-positive effus…	Remote expert radiologist	Yes	Our prospective observational study suggests that both physician and non-physician clinicians can learn the technical skills of ultrasound image acquisition after a short four-day training course followed by focused teleultrasonography feedback.
32	Shah	2013	N/A	Novel open-source electronic medical records system for palliative care in low-resource settings	Shah, K.G., Slough, T.L., Yeh, P.T. et al. Novel open-source electronic medical records system for palliative care in low-resource settings. BMC Palliat Care 12, 31 (2013). https://doi.org/10.1186/1472-684X-12-31	Rebecca R Richards-Kortum, rkortum@rice.edu, Rice 360: Institute for Global Health Technologies, Rice University, 6100 Main St., Houston, TX 77005, USA	Full report	This work was supported in part by a grant to Rice University from the Howard Hughes Medical Institute through the Undergraduate Science Education Program. This grant supported the work of KGS, TLS, and PTY in Malawi, where the DataPall system was designed, implemented, and tested.	None	Yes	Yes	Yes	Yes	Yes	No	No	Exclude	Not reporting patient data
33	Williamson	2017	N/A	A Reporting System to Protect the Human Rights of People Living with HIV and Key Populations	WILLIAMSON, R. TAYLOR, et al. “A Reporting System to Protect the Human Rights of People Living with HIV and Key Populations.” Health and Human Rights, vol. 19, no. 2, 2017, pp. 211–222. JSTOR, www.jstor.org/stable/90016127. Accessed 10 Aug. 2020.	R. Taylor Williamson. Email: rtwilliamson@rti.org.	Full report	Not specified	None	Yes	Yes	Yes	Yes	Yes	Yes	No	Include	N/A	Key informants from governemnt and civil society organisations (CSOs) People living with HIV and key populations	Not specified	Ghana	Not provided	Not provided	Not specified	To outline findings from the implementation of a framework that protects the human rights of people living with HIV and key populations	Routine Use	Citizen based reporting	Mixed methods	N/A	2012-10-01	2015-06-01	973 days as duration covered by the study	No number of key informants is specified. No number of PLWHIV/key populations is specified	N/A	None	There is a mention that some key informants had movd to other jobs. No exclusions/ withdrawals on PLWHIV/key populations	Not provided	Not provided.	Not provided	Key informants PLWHIV/key populations	Between December 1, 2013, and September 30, 2015, people living with HIV, key populations, and CSOs reported 50 cases of discrimination to Commission on Human Rights and Administrative Justice (CHRAJ). CSO-reported 28 (56%) of the cases through the (online) reporting system, 11 (22%) people reported in person, 10 (20%) people self-reported through reporting system and 1 (2%) person self-reported …	No comparator	No	We have shown that a reporting system can provide a critical link between people living with HIV, key populations, civil society, and national human rights institutions.
34	Willis	2014	N/A	"My story"-HIV positive adolescents tell their story through film	“‘My Story’-HIV Positive Adolescents Tell Their Story through Film.” Children and Youth Services Review., vol. 45, Elsevier, 2014, pp. 129–36, doi:10.1016/j.childyouth.2014.03.029.	Zvandiri House, 12 Stone Ridge Way, Avondale, Harare, Zimbabwe. Tel.: +263 731 253205. E-mail address: nicola@zvandiri.org (N. Willis). URL: http://www.africaid-zvandiri.org (N. Willis).	Full report	Maruva Trust (FRICAID 2010-2012) and the Government ofZimbabwe's Child Protection Fund (PCA-2012-0003) funded this work. The Solution Centre, Zimbabwe donated Apple computers and software for the project.	Information not provided	Yes	Yes	Yes	Yes	Yes	Yes	No	Include	N/A	Adolescents attending support groups run by a non-governmental organisation	Africaid's support centre, a safe, familiar environment for the young people.	Zimbabwe	Previous interest in storytelling processes and media techniques. Knowledge of their HIV status Able to read and write Free to attend for the duration of the workshop	Not provided	Twelve HIV positive young people (aged 18–22) enrolled in Africaid's Zvandiri programme in Harare were purposively selected to join the project.	To evaluate the digital storytelling process as a therapeutic approach to helping young people come to terms with the events in their lives and to develop coping strategies. The secondary goal was to explore the potential for this approach as an adolescent-led advocacy and training tool.	Feasibility testing/study	Personal health tracking	Qualitative study	N/A	Not provided	Not provided	10 days each for 2 groups of participants with 6 participants in each group.	12	N/A	None	No details on withdrawals/exclusions	Mean age 20.75	7 (58.33%) were female	Not provided	Only group	Storytellers found the process therapeutic as it helped them to move away from the negative themes which dominated their lives to a newer, richer perspective of their lives in which they had overcome challenges. Their films have provided caregivers and programmers with new insights into the challenges they faced and appropriate interventions for other adolescents living with HIV.	No comparator	No	This digital storytelling process confirms to young people that their story really does matter. It validates their experiences and shows them that others place value in their experiences and the way they have overcome difficulties.
35	Woods	2019	N/A	A descriptive analysis of the role of a WhatsApp clinical discussion group as a forum for continuing medical education in the management of complicated HIV and TB clinical cases in a group of doctors in the Eastern Cape, South Africa	Woods J, Moorhouse M, Knight L. A descriptive analysis of the role of a WhatsApp clinical discussion group as a forum for continuing medical education in the management of complicated HIV and TB clinical cases in a group of doctors in the Eastern Cape, South Africa. S Afr J HIV Med. 2019;20(1), a982. https://doi. org/10.4102/sajhivmed. v20i1.982	Joana Woods, jwoods@wrhi.ac.za	Full report	Not specified	None	Yes	Yes	Yes	Yes	Yes	No	No	Exclude	Not reporting patient data
36	Zyl	2015	N/A	Using a call center to encourage linkage to care following mobile HIV counseling and testing	Michiel Adriaan van Zyl, Leslie Lauren Brown & Kathryn Pahl (2015) Using a call center to encourage linkage to care following mobile HIV counseling and testing, AIDS Care, 27:7, 921-925, DOI: 10.1080/09540121.2015.1015483	Michiel Adriaan van Zyl, Email: mavanz01@louisville.edu	Full report	The call center and collection of administrative data for this study were supported by the Center for Disease Control through [grant number 1U2GGH000285-03].	None	No	Yes	Yes	Yes	Yes	Yes	No	Exclude	A secondary analysis of data
37	Adhiambo	2018	N/A	A descriptive analysis of calls and text messaging communication between participants and health care providers	Adhiambo, Harriet Fridah, et al. "A Descriptive Analysis of Calls and Text Messaging Communication Between Participants and Health Care Providers." AIDS RESEARCH AND HUMAN RETROVIRUSES. Vol. 34. 140 HUGUENOT STREET, 3RD FL, NEW ROCHELLE, NY 10801 USA: MARY ANN LIEBERT, INC, 2018.	Not provided	Abstract	Not specified	Information not provided	Yes	Yes	Yes	Yes	Yes	Yes	No	Exclude	Abstract
38	Gormley	2010	Quinley, 2011	Use of mobile telemedicine for cervical cancer screening of HIV-positive women in Gaborone, Botswana	Gormley, R.H., Quinley, K.E., Shih, T. et al. Use of mobile telemedicine for cervical cancer screening of HIV-positive women in Gaborone, Botswana. Infect Agents Cancer 5, A86 (2010). https://doi.org/10.1186/1750-9378-5-S1-A86	carrie.kovarik@uphs.upenn.edu, Department of Medicine, Division of Infectious Diseases, University of Pennsylvania Medical Center, Philadelphia, PA, USA	Abstract	Not specified	Information not provided	Yes	Yes	Yes	Yes	Yes	Yes	No	Exclude	Abstract
39	Karari	2011	N/A	Evaluating the uptake, acceptability, and effectiveness of Uliza! clinicians' HIV hotline: a telephone consultation service in Kenya	Karari, Charles, et al. "Evaluating the uptake, acceptability, and effectiveness of Uliza! clinicians' HIV hotline: a telephone consultation service in Kenya." Telemedicine and e-Health 17.6 (2011): 420-426.	Not provided	Abstract	Not specified	Information not provided	Yes	Yes	Yes	Yes	Yes	No	No	Exclude	Abstract
40	Nabaggala	2019	N/A	Use Of Digital Health Information Among HIV Populations In Uganda	Nabaggala, Maria, et al. "OP15 Use Of Digital Health Information Among HIV Populations In Uganda." International Journal of Technology Assessment in Health Care 35.S1 (2019): 2-2.	Maria Nabaggala (mariasarahnabaggala@gmail.com)	Abstract	Not specified	Information not provided	No	Yes	Yes	Yes	Yes	Yes	Yes	Exclude	Abstract
41	Nelson	2014	N/A	HiV-Link: A mobile phone-based expert consultation platform for HIV/AIDS care in Ethiopia and Uganda	Nelson, M., et al. "HiV-Link: A mobile phone-based expert consultation platform for HIV/AIDS care in Ethiopia and Uganda: P192." Hiv Medicine 15 (2014): 77-78.	Not provided	Abstract	Not specified	Information not provided	Yes	Yes	Yes	Yes	Yes	No	No	Exclude	Abstract
42	Prager	2014	N/A	Defining the clinical role of adapted digital light field photography as a point-of-care tool in the treatment of Kaposi's sarcoma	Prager, G. R., J. M. Knapp, and Y-T. Liu. "Defining the clinical role of adapted digital light field photography as a point-of-care tool in the treatment of Kaposi's sarcoma." Annals of Global Health 3.80 (2014): 220-221.	Not provided	Abstract	Not specified	Information not provided	Yes	Yes	Yes	Yes	Yes	Yes	No	Exclude	Abstract
43	Rotheram-Borus	2011	N/A	Project Masihambisane: a cluster randomised controlled trial with peer mentors to improve outcomes for pregnant mothers living with HIV	Rotheram-Borus, Mary-Jane, et al. "Project Masihambisane: a cluster randomised controlled trial with peer mentors to improve outcomes for pregnant mothers living with HIV." Trials 12.1 (2011): 2.	rotheram@ucla.edu, Global Center for Children and Families, University of California at Los Angeles, California, USA	Protocol	This study was funded by the National Institute of Mental Health (1R01MH077553).	None	Yes	Yes	Yes	Yes	Yes	No	Yes	Exclude	Not reporting patient data
	Inclusion
	Yes
	No
	Decision
	Include
	Exclude

## Sheet: Supplementary Materials 3
	TIDieR Checklist
Study number in Supplementary Materials 3	First author	Year	WHO classification	Why - rationale, theory, or goal of the elements essential to the intervention	What - Materials: Describe any physical or informational materials used in the intervention, including those provided to participants or used in intervention delivery or in training of intervention providers. Provide information on where the materials can be accessed (e.g. online appendix, URL).	What - Procedures: Describe each of the procedures, activities, and/or processes used in the intervention, including any enabling or support activities.	Who provided - For each category of intervention provider (e.g. psychologist, nursing assistant), describe their expertise, background and any specific training given.	how - Describe the modes of delivery (e.g. face-to-face or by some other mechanism, such as internet or telephone) of the intervention and whether it was provided individually or in a group.	Where - Describe the type(s) of location(s) where the intervention occurred, including any necessary infrastructure or relevant features.	When and how much - Describe the number of times the intervention was delivered and over what period of time including the number of sessions, their schedule, and their duration, intensity or dose.	Tailoring - If the intervention was planned to be personalised, titrated or adapted, then describe what, why, when, and how.	Modifications - If the intervention was modified during the course of the study, describe the changes (what, why, when, and how).	How well - Planned: If intervention adherence or fidelity was assessed, describe how and by whom, and if any strategies were used to maintain or improve fidelity, describe them.	Actual: If intervention adherence or fidelity was assessed, describe the extent to which the intervention was delivered as planned.
1	Azfar	2014	Telemedicine	To increase access to dermatology services through remote consultation for people living with HIV in Botswana who have limited access to dermatologists	Oral and written consent from patients (Link not shared). Nurse was trained on how to use a dermatology application for history taking and medical photography (Link not shared). Face-to-Face Evaluation Form, Representative Screen Shots of the Mobile Phone Application: Phone Input, Representative Photograph and Clinical Information Viewed by the Mobile Evaluators (High Quality), Representative Pho…	First, all patients received a face-to-face clinical evaluation Then patients were asked to participate in a cellular phone encounter A Setswana-speaking nurse obtained oral and written consent and clarified any patient questions Patients who consented to the cellular phone encounter were then seen by the nurse interviewer, who collected their data and forwarded them for the mobile teledermatolog…	Face-to-face dermatologist: US based board-certified, with clinical experience in Botswana Nurse: Native language speaker, received few days training on use of the dermatology phone application 3 remote dermatologists and 1 remote oral medicine specialist: board-certified , varied levels of clinical experience working in the sub-Saharan HIV-positive population or similar populations	The intervention was provided both face-to-face and through the internet It was delivered individually	Refer to "population" and "setting" in the Cochrane Collaboration form"	The intervention was delivered twice during a single patient visit. First face-to-face, then using a mobile phone.	N/A	N/A	N/A	N/A
2	Azfar	2011	Telemedicine	Same as above.	Acceptability questionnaire (Link not provided)	N/A	N/A	N/A	N/A	N/A	N/A	N/A	N/A	N/A
3	Boivin	2010	Personal health tracking	To help develop and remediate a wide range of congitive skills in HIV positive children through the use of computerised multilevel brain-training exercises	The pre/post assessment tools for the childrens cognitive skills were the Cogstate computerized neuropsychological battery (https://n.neurology.org/content/59/7/1042.short) and the Kaufman Assessment Battery for Children 2nd Edition ( https://www.pearsonclinical.co.uk/Psychology/ChildCognitionNeuropsychologyandLanguage/ChildGeneralAbilities/KaufmanAssessmentBatteryforChildrenSecondEdition(KABC-II…	The 60 participants were recruited from a pool of 83 children The baseline and endline Cogstate and the KABC–2 assessments were administered to the children at the Child Health Advocacy International (CAI) offices in Kayunga town Then the children were randomised to the intervention and control groups Children in the intervention arm were given appointments to return for twice weekly game session…	Research assistants administered the Cogstate and the KABC–2 assessments. Their training or expertise is not described. Neuropsychologists who had been trained on using Captain’s Log decided on the exercises that the children did.	The intervention was administered face-to-face and each participant completed the game individually (Probably in a group setting).	The location where the children played the games is unclear. However, it is stated that the children played the game using a trackball instead of a mouse because they were unfamiliar with computers. Assessments of the children's cognitive skills were done at an NGO office.	Children in the intervention arm were given appointments to return for twice weekly game sessions over 5 weeks Each child was allocated 10 sessions	N/A	8 children missed 2 scheduled sessions each	Assessment of intervention adherence was planned. Adherence of the children to the intervention appoinments was assessed. It is unclear on who did the assessments. Two of the children took a month to complete the 10 training sessions beyond the scheduled end date.	Overall adherence rate to the intervention was 95%
4	Dulli	2018	Client to client communication	To improve HIV knowledge, social support, ART adherence, and retention among adolescents living with HIV through support groups based on social media	Written consent from adult participants (18 years or older). Written consent from parents on the participants below 18 years and assent from the participants (No links for the consent forms were provided) SMART Connections training module for training study participants. It was adapted from Positive Connections: Leading Information and Support Groups for Adolescents Living with HIV guide (https:/…	Recruitment of particiapants during clinic visits Baseline data collection from participants on demographics, HIV infection and preintervention access to mobile phones, internet access and experince with social media Splitting of participants into 5 support groups Initial in-person meeting among study participants of each group and their facilitator Paricipants were given feature phones and data …	Facilitators were recruited from existing community-based organizations and previously trained to lead in-person support groups for people living with HIV ( 1 week training).	Internet delivery in a group	Face-to-face (at unspecified setting) to agree on ground rules Private Facebook groups to maintain confidentiality	A maximum of 5 training sessions were delivered by a facilitator of each group	N/A	N/A	The authors set out to measure fidelity in terms of number of activities delivered in each group and timeliness of delivery of the activities i.e. within 1 week of the scheduled time.	The proportion of planned activities posted by the facilitators across all the 5 support groups ranged from 60-97%. In addition, the proportion of scheduled activities posted on time (within 1 week of schedule) ranged from 51-97%.
5	Giordani	2015	Personal health tracking	To help develop and remediate a wide range of congitive skills in HIV positive children through the use of culturally adapted computerised brain-training games.	Children assent and parental consent forms (No link provided) Brain Powered Games (BPG) that participants played (http://brainpoweredgames.msu.edu/science.php) Assessment tools for the participants: Computerized cognitive assessment battery (CogState) (http://dx.doi.org/10.1007/s00213-006-0331-5) Test of variables of attention (TOVA)(https://files.tovatest.com/documentation/7.3/professional_manua…	Development of BPG Pilot testing of the BPG game package Incorporating feedback from the pilot test Recruitment of study participants Assessment of participant congnitive skills Training of study participants on how to use BPG Assessment of study participant cognitive skills Utilisation of BPG by study participants Final assessment of study participant congnitive skills	It is unclear on who developed the game & assessed the study participants Research assistants and trainers for BPG were undergraduate level psychologists or social workers	Face-to-face, Delivered individually (Likely in a group setting)	Initial training was at a clinic or home of the participants It is unclear where the participants used the games as an intervention	Training times were approximately 5 min for the introductory Butterfly and 10 min for each of the four other tasks Participants took part in a 2-month period (24 sessions over 8 weeks) in which they received approximately 45–60 min of training per session	N/A	N/A	There was no explicit plan to measure fidelity	There is mention of some fidelity proxy indicators but the results are not presented.
6	Graham	2015	On demand information services to clients	Use a targeted, culturally appropriate intervention (that includes some digital health components) to promote men’s care engagement and ART adherence.	Intervention development: Conceptual model for engangement in HIV care Semi-structured questions for the focus group discussions Intervention pilot: Training materials for peers and providers (see Supplemental Digital Content 1 and 2, http://links.lww.com/QAD/ A788, http://links.lww.com/QAD/A789). Patient centered care (https://doi.org/10.1177/152715440100200312), Motivational interviewing (https…	Intervention development: Development of the four step conceptual model based on prior cross-cultural work and the adherence literature Identification of several intervention strategies that could address the steps in the model: patient centered care, motivational interviewing, peer support, pill-taking or appointment reminders, discrete pill carriers, Internet-based approaches, and a telephone h…	Washikaji (peer navigators) received training to support other MSM taking ART, be nonjudgmental, be flexible and willing to problem-solve, have excellent interpersonal skills, be committed to maintaining confidentiality, be a responsible team worker, and be a role model (i.e., good adherence, positive living). It was 2 days training with certificates provided to men who completed. The provider tr…	Providers provided NSC face to face? It is unclear whether it was delivered to a group or to individual patients. Peer navigators delivered the intervention (mentorship) face-to-face and on the phone. It is unclear whether the montorship was delivered to individual or a group of patients.	Providers delivered the intervention to pateints at a clinic? Peer navigators delivered the intervention to patients in the community?	NSC was delivered at months 1, 2, and 3 for a period of 3 months Peers contacted their assigned patients in person or by telephone at least weekly during the first month of ART, then at least monthly for the remaining follow-up.	N/A	N/A	No assessment was planned	N/A
7	Hacking	2019	Client to client communication	To determine if peer-to-peer mentorship, specifically between newly diagnosed HIV-positive youths and HIV-positive youths stable in care, could be successfully implemented using mobile phones as the primary means of communication	Money for airtime/data 1 day training for mentors Mentee sign-up sheet (No link) Messaging template for mentors (https://www.jmir.org/2019/12/e14012#app1) Patient demographics: Prehmis electronic medical record database Viral load results: National Health Laboratory Service’s online portal In-depth interview template: https://www.jmir.org/2019/12/e14012#app2	Recruitment and training of virtual mentors HIV testing and counselling for youth (mentees) Recrutiment of mentees The virtual mentor would interact with the mentee via a mobile interface (SMS text messaging, call, or WhatsApp messenger) The mentorship would conclude with the mentor inviting the mentee to attend their next HIV youth-adherence club The youth-adherence club visit date also acted as…	Counselor performing the HIV test offered the option of a peer mentor Mentees were then assigned to appropriate mentors by the youth-counselor coordinator Virtual mentors were recruited annually from existing HIV youth-adherence clubs, on a voluntary basis, and underwent a 1-day training session conducted by MSF to capacitate them on their roles as navigators Once the mentor had made contact with…	The virtual mentor would interact with the mentee via a mobile interface (SMS text messaging, call, or WhatsApp messenger)	mobile phone–based	The mentor was required to send 2 greeting messages to the mentee upon receiving their contact details. If the mentee did not respond after 3 days, the mentor then contacted the counselor to confirm the contact details of the mentee, and if these were correct, they informed the counselor that their mentee had not responded. Once the mentor had made contact with the mentee, there were no stringent…	N/A	N/A	No assessment was planned	N/A
8	Heerden	2017	Referral coordination	Improve data sharing between CHWs who provide home-based HIV testing and clinics to facilitate linkage to care for HIV positive patients	Akter's et al. (2013) framework of perceived quality of mHealth services (https://doi.org/10.1016/j.im.2013.03.001) Audio-taping and transcription equipment	Three separate FGDs were carried out in the research offices in the Zulu language with staff, CHWs , and PLH. FGD lasted approximately two hours with staff, two and a half hours with CHWs, and one hour with PLH. Participants received 120 Rand (approximately $9 dollars) for their time. Separate interviews were conducted with each KI in quiet spaces at the interviewees' places of work in English an…	N/A	N/A	N/A	N/A	N/A	N/A	No assessment was planned	N/A
9	Henwood	2016	Client to client communication	In order to provide support between youth club meetings, a “virtual support group” was introduced	MXit social networking platform (No link available)	The chat-room was advertised at each youth club’s first visit after the chat-room was launched. Those who showed interest in joining were given an airtime voucher worth approximately US$0.50 to assist with subscribing to the service. A lay counsellor moderated the chat-room for one hour on weekday afternoons. Recruitment for focus-group discussions (FGDs) and distribution of anonymous self-admini…	A lay counsellor moderated the chat-room	Instant messaging application that can run on most basic phones with Internet connectivity	Online only	It had run for 13 months	N/A	N/A	No assessment was planned	N/A
10	Hirsch-Moverman	2017	Targeted client communication	To use mobile technology to allow health care providers and patients to communicate about treatment and care in the face of poor or challenging transportation infrastructure.	SMS reminder application using CommCare (http://www.dimagi.com/) Facility based village health workers (VHWs) were provided with password-protected mobile phones with the customized CommCare application and SMS text message capability, as well as monthly airtime to facilitate patient follow-up and support and to contact community-based VHWs Nurses were also given monthly airtime to refer potentia…	Facility-based VHWs logged patients’ information and preferred message time and frequency in the mobile phone application Facility-based VHWs provided detailed SMS instructions to patients and treatment supporters, including practice exercises, to ensure their comfort and familiarity with mobile technology. Patients and treatment supporters were given a choice to have the SMS reminders sent to ei…	Facility-based VHWs were trained to log patients’ information and preferred message time and frequency in the mobile phone application.	Mobile phone	The intervention occurred in the community	It was deliverd over a 29 months period Appointment reminders were sent 2 days and 1 day before patients’ scheduled monthly clinic appointments and medication reminders were sent daily for the first 6 weeks of ART, and daily or weekly thereafter according to individual preferences	N/A	N/A	No assessment was planned	N/A
11	Ishola	2015	Targeted client communication	Acceptance and commitment therapy (ACT), a behavioural therapy based on the achievement of value guided action through personal commitment, was used as a possible strategy to strengthen the mental health status of pregnant women living with HIV. Weekly mobile phone messages with ACT content were sent to pregant HIV positive women with the aim of increasing their psychological flexibility.	One sessions of ACT (No link to the content) MHealth software application (No link) Action and Acceptance Questionnaire (AAQ-II) A depression anxiety scale HIV stigma scale	Four PMTCT centres were randomly selected from seven such centres A sample of 144 pregnant women was randomly selected (33 participants per site) forming the four groups. Random selection of participants was done by an independent person blinded to the aims of the study. The intervention groups received post HIV test counselling and were exposed to three sessions of ACT followed by weekly value-b…	Data were collected by the study’s research assistants (nurses and mentored mothers who monitored the pregnant women).	Face-to-face and using mobile phone	At PMTCT centres and in the community	The intervention groups received post HIV test counselling and were exposed to one sessions of ACT followed by weekly value-based health messages. Messages were sent by mobile phone for a period of three months	N/A	N/A	No assessment was planned	N/A
12	Ivanova	2019	Client to client communication	A digital peer support system was used as an intervention to improve HIV/ART knowledge, perceived importance of adherence, perceived self-efficacy in adhering and future intentions towards adherence	Digital "social media" platform – ELIMIKA Informed consent for participants	The project recruited peer volunteers aged 15-24 who were on ART treatment to sensitize youth to visit the platform and access information and adherence counselling services from health professionals The team of volunteers met monthly to review the progress in development and implementation of the web activities Project coordinators, health care providers and young people wrote blog posts on diff…	Peer volunteers were also patients on ART. No details were provided on their training. There are no background or training details for project coordinators and healthcare providers	The intervention was delivered via the internet	Participants could access the intervention in a clinic on computers installed in the clinics and/or elsehwere via personal laptops or smartphones	No details were provided.	N/A	N/A	No assessment was planned	N/A
13	Janssen	2013	Telemedicine	Extend access to sonography services to patients in a resource limited setting by allowing a relatively inexperienced physicians, guided and supervised by specialists, to perform the examinations.	For tele-sonography, the external monitor outlet of a portable ultrasound machine with a 3.5 MHz transducer (Mianyang Meike Electronic Equipment, China) was connected to a personal computer making use of an USB2 video grabber (LogiLink, China), a BNC-cinch adaptor and a cinch cable. Additionally a webcam was connected to the computer. On the laptop in Gabon a freeware XsplitTM (http://www.Xsplit.…	The local physician, who was only trained by a one-week course on abdominal ultrasound, performed the examinations remotely Supervision was provided by an infectious diseases specialist with ultrasound experience, based in Germany The local physician and the remote consultant were both online during the examination process Patient’s written consent was obtained for publication of a screenshot of …	Local physician: one-week course on abdominal ultrasound Infectious disease specialist: ultrasound experience	Face-to-face	HIV outpatient clinic	The time needed per exam was approximately 20 min.		N/A	No assessment was planned	N/A
14	John	2016	Targeted client communication	Provision of convenient, “faceless” and private counselling and support for youth living with HIV through mobile phones to give health information, to empower the youth to achieve self-care and psychological adjustment.	Couselling and support was provided to participants through: Voice calls, short text messages/multi-media messages (SMS/MMS) and WhatsApp messages The following tools were used to assess the participants: Psychological Adjustment to Illness Scale-Self-Report, patient activation measure and HIV Self-Management Inventory	A posted blog, explaining the objectives and methods of the study, was used to reach and recruit participants Participants were screened for eligibility, and only non-disclosed youth in the described age bracket were purposively selected and enrolled in the study. Informed consent was sought from participants. Participants were asked questions through weekly voice calls, short text messages/multi…	No details were provided on role, background and training of the people who administered the intervention.	Mobile phone	Participants received the intervention while in their community	Calls and messages were sent to participants weekly over a 3 months period	Subsequent messages/calls were tailored to a participant's response	N/A	No assessment was planned	N/A
15	Kaminski	2019	Laboratory and diagnostic imaging management	To explore the feasibility of using a portable ECG device to diagnose atrial fibrillation (AF) in HIV positive patients to avoid clinical complication of untreated AF (e.g., ischemic stroke)	A handheld touch ECG device capable of recording a single lead ECG i.e. Kardia (AliveCor Inc., San Francisco, USA) A smartphone Informed consent for participants	All ECGs were collected by trained medical students who voluntarily participated in the program “Treating with a mission” (leczymyzmisja. pl/en/) under the auspices ofthe PoznanUniversity ofMedical Sciences, Poznan, Poland. All ECGs (standard lead I) were acquired from patients sitting upright on a chair. Each patient was holding the Kardia's sensors in the fingers of the right and left hands (at…	Medical students were trained on how to collect the ECGS The background, expertise or training of medical professionals and the cardiologist is not provided.	Face-to-face	Outpatient clinics	Recording a single ECG from a patient took 30-seconds.	If the first EGC recoding did not work, a second one was attempted and if the second one failed, a third (final) attempt was made.	N/A	No assessment was planned	N/A
16	Leone	2018	Telemedicine	To provide access to neurology services to people in a resource limited setting through teleconsultation with a neurologists in a remote location	Telemedicine working stations Web platform for forwadring teleconsultation requests Computerized clinical record of the patient	Teleconsultations consist of written requests forwarded through a dedicated web platform A local health-care worker - a clinical officers or a doctor - inserts patient history, examination and his/her question to the neurologist The moderator is a doctor. The final decision is provided by the doctor.	Local healthcare workers receive training from a volunteer neurologist for 3–4 weeks approximately once a year. Assistance is also provided to them by telephone, emails and remote database control. There is no information on the background, training or expertise of the doctor and neurologist	Face-to-face. Each case is reviwed individually	Health centres with teleconsultation work stations	No details were provided.	N/A	N/A	No assessment was planned	N/A
17	Lepère	2019	Targeted client communication	To identify simple, acceptable, and sustainable mHealth interventions to improve retention in care and adherence to ART for PLHIV.	Standardized questionnaire	Recruitment of participants during clinic visits Administering of questionnaire to each participant by trained social workers using classical pen and paper material.	The social workers were involved in HIV care and treatment	Face-to-face	HIV clinics	N/A	N/A	N/A	N/A	N/A
18	McHenry	2018	Healthcare provider decision support	To use standardised disclosure counselling materials on tablets with the goal of improving clinical providers knowledge and comfort with the HIV disclosure counselling process for adolescents and hopefully achieve better disclosure outcomes.	Android tablets Materials used in this study and HADITHI (Are available at http://indiana. edu/~hadithi). Questionnaires, surveys, and semi-structured interviews.	All identified clinical providers were recruited by a research assistant. Participants were shown how to operate the tablets and access the resources for both disclosed and non-disclosed adolescents during distribution. They were instructed to review the materials on the tablets before using them with adolescents. No further instructions on the use of the materials were given, to facilitate use o…	Clinical providers: were shown how to operate the tablets It is unclear on the expertise, background and training provided to the adolescents, the research assistant and the clinic managers	Face-to-face both to individuals and groups of adolescents	HIV clinics	Over the 1 year period, the clinical providers used the tablets for disclosure counselling at their own discretion.	N/A	None	No assessment was planned	N/A
19	Quinley	2011	Telemedicine	Distant preceptorship and supervision of novice healthcare staff by an expert gynaecologist through mobile phone telemedicine to assist non-physician health-care workers in interpreting VIA results, thereby extending current resources to reach more women.	Speculum for examination of a womans cervix CytoSmear cervical cytology brush for obtaining cells for HPV testing ThinPrep medium for storage of the HPV specimen Forceps, a cotton ball and 4% acetic acid for visual inspecion of the cervix A mobile phone (SGH-U900, Samsung, Seoul) equipped with a 5 megapixel camera and zoom function for taking pictures of the cervix A database for storing the pict…	All subjects were counselled and provided written informed consent for participation in the study. Each woman underwent an initial speculum examination and visual cervical inspection without acetic acid by a nurse midwife. Next, each subject had an endocervical swab performed with a CytoSmear cervical cytology brush to obtain cells for HPV testing, which were stored in ThinPrep medium. After obta…	The two medical students who took cervical pictures with the mobile phone cameras had one day training The four nurse midwives were trained in face-to-face VIA screening with the expert gynaecologist for four months prior to the beginning of the study The off-site reviewer of the cervical images was the expert gynaecologist	Cervical images and VIA was deliverd face-to-face to the participants Their cervical images were transmitted to a web server using multi-media message service (MMS) and the off-site gynaecologist accessed the images using internet	HIV clinic	No details were provided.	N/A	N/A	No assessment was planned	N/A
20	Robbins	2018	Healthcare provider decision support	Utilising a tablet to automate the neurocognitive testing process to enable trained lay health workers to administer the test while still enabling the test to be more accurate, efficient, affordable, and accessible to those who need testing, especially in resource-limited settings.	NeuroScreen app (https://mhealth.jmir.org/2018/1/e5/#app1) Google Nexus 7 tablet for running the app Paper-and-pencil neuropsychological battery as the gold standard	If a participant was interested and eligible, written informed consent was obtained. Then a trained lay health worker (two at each of the study clinics) administered NeuroScreen. A trained neuropsychology technician (one at each of the two study clinics) then administered the gold standard neuropsychological battery (approximately 3 hours). For participants who were unable to complete all study r…	The lay health workers were trained how to administer NeuroScreen The neuropsychology technicians were trained in administering the gold standard neuropsychological battery	Face-to face to individuals	Clinic	NeuroScreen had multiple components and each component took 12-25 minutes to administer per participant The neuropsychological batter test also had multiple components and the whole test took approximately 3 hours to administer per participant	N/A	N/A	No assessment was planned	N/A
21	Robbins	2015	Healthcare provider decision support	Computer-based, multimedia adherence intervention designed to improve the quality and enhance the capacity of lay counselors to deliver South Africa's Department of Health required ART adherence counseling.	Computers Masivukeni web application Flipcharts for standard of care counselling Clinic–patient relationship was assessed with 12 items via a 4-point scale (‘‘Never’’ to ‘‘Every time’’) adapted from the Physician–Patient Relationship Quality Scale (https://doi.org/10.1111/j.1525-1497.2004.30418.x) Mental health was assessed with the Kessler 10 (https://doi.org/10.1017/S0033291702006074 Adherence …	In the first Masivukeni session, the counselor was guided by the computerized program in administering standardized screening assessments for psychiatric distress and problems with alcohol and substance use. Scores were automatically and immediately provided, along with scripted messages to give to the patient tailored to level of impairment, if any. The session was also focused on selecting an o…	The study hired two lay counselors who had received adherence counseling and HIV testing and counseling training from the local NGO (see standard of care below) and had previous experience working in clinics conducting HIV testing and counseling, as well as ART adherence counseling. They were trained in the use of Masivukeni (i.e., how to operate the program and navigate through the intervention)…	Face-to-face to a pair of the patient and a support partner	Clinic	Patients in the Masivukeni condition completed the first session of their 6-session non-adherence counseling immediately or were scheduled to return to the clinic to complete within 2 weeks. Sessions were then scheduled approximately 1 week apart. Because there was no standard counseling curriculum for patients with adherence problems, participants randomized to SOC non-adherence counseling met w…	If a patient randomized to Masivukeni did not return for a scheduled session, the study counselor called and/or texted him/her to reschedule the session.	N/A	Adherence to all 6-sessions was checked. The intervention software would track completed sessions for each participant.Patients who missed their session were called or texted to reschedule their sessions. No details were provided on who checked fidelity.	Of the 33 participants randomized to Masivukeni 27 (82 %) completed all six sessions
22	Ruiseñor-Escudero	2019	Telemedicine	To improve access to neurocognitive development testing in low-and-middle-income countries by using a task-shifting approach, of training and remotely supervising minimally qualified staff in the implementation of a standardized neurocognitive test for children: the Kaufman Assessment Battery for Children second edition (KABC-II).	Video recording equipment for the evaluators to record themselves when administering the test to a child Standard operating procedures (SOPs) for administering the KABC-II test (No link) Dropbox for sharing videos with the quality assurance (QA) centre (https://www.dropbox.com) A tool developed ad hoc for assessing the evaluators (No link). The local level was composed of two units linked through…	Children were recruited as part of an ongoing larger study Each of the study site evaluators and their supervisors were trained on the neuropsychological test battery Neurodevelopment assessments were initiated at each study site shortly after training was completed and took place in private, clean, and comfortable rooms, within a quiet environment. Evaluators were instructed on how to videotape …	The evaluators had college-level education and were trained in basic neurodevelopmental (ND) assessment skills Supervisors had at least 1 year of experience in administering KABC-II or Mullen Scales of Early Learning Each of the study site evaluators and their supervisors were trained on the neuropsychological test battery for a 1-week period with follow-up training on site by the principal inves…	Assessors delivered the intervention to the children face-to-face to individual children The assessors got individual face-to-face feedback from their supervisors and remote individual feedback from the QA centre	Neurodevelopment assessments took place in private, clean, and comfortable rooms, within a quiet environment. Feedback from supervisors to the assessors happened onsite Feedback from the QA centre to the assessors was delivered through the internet	Information is not provided on number of sessions, duration and schedule of the assessments for the children	N/A	N/A	No assessment was planned	N/A
23	Schwab	2019	Telemedicine	Using teleultrasonography to harness radiology expertise of medical personnel in resource limited settings.	Four-day FASH training course (No link to the material was provided) Encrypted dropbox for sharing images with remote expert radiologist	Informed consent for this study was signed by all clinician participants as well as case and control subjects. Malawian physicians, clinical officers, radiographers, and medical assistants were enrolled in a four-day FASH training course at three sites Following the training, the participants performed FASH exams on local “control” subjects All images were then sent to a remote United States boar…	Malawian physicians, clinical officers, radiographers, and medical assistants underwent a four-day FASH training course and practical patient examinations The remote radiologist was United States board-certified	Training was provided to the Malawian medical personnel face-to-face The patients were scanned by the trained medical personnel face-to-face Feedback from the remote radiologist to the trained medical personnel was provided remotely (Probably via internent)	One public-private medical centre One district hospital One mission hospital	N/A	N/A	N/A	No assessment was planned	N/A
24	Williamson	2017	Citizen based reporting	To strengthen legal support services for people living with HIV and key populations by allowing them and CSO's that represent them to report cases of discrimination in housing, government services, health, education, employment, and other relevant areas to the Commission on Human Rights and Administrative Justice through a web- and SMS-based reporting system	A web- and SMS-based reporting system (No link provided) Training materials for CHRAJ and CSO staff on how to use the system (No link provided)	Using results from the baseline in-depth interviews, study investigators, along with stakeholders from civil society and government agencies, developed the discrimination reporting system between April 2012 and December 2013. During this time, the study investigators created the system’s website and SMS module, determined how the system would integrate with existing CHRAJ case management processe…	CHRAJ and CSO staff were trained on how to use the system. There are no details on their expertise or background.	Study participants interacted with the intervention individually online or on the phone via SMS Study participants could also by-pass the system and report their case in-person The participants could also interact with the system through intermediary CSO staff	Possibly multiple locations including CHRAJ and CSO offices	The intervention was delivered between December 1, 2013, and September 30, 2015. No other details were provided.	N/A	N/A	No assessment was planned	N/A
25	Willis	2014	Personal health tracking	Using narrative therapy in the form of digital storytelling to assists an individual to re-story their life in ways that promote healthy development rather than keeping the person dominated by negative perceptions of themselves and their lives.	Apple computers and software The ten-day digital story workshop was adapted from Lambert's seven steps of digital storytelling (https://books.google.co.uk/books?hl=en&lr=&id=LzxpDwAAQBAJ&oi=fnd&pg=PT13&ots=IlNLRgOBPv&sig=3UiRJ881I0aRYsUubQYRrA2pMgs&redir_esc=y) and Payne's description ofthe narrative therapy process (https://books.google.co.uk/books?hl=en&lr=&id=TucjMP-mUWsC&oi=fnd&pg=PP2&ots=bcJ…	Introduction to digital storytelling Writing first draft of narratives Clarifying and extending Recording audio narrative Collating visual narrative Story board development Compilation of narratives into a digital story Screening of digital story (Dependent on storyteller's wishes)	The workshops were facilitated by a media expert and a specialist paediatric/adolescent HIV nurse counsellor. Both facilitators were well known to all storytellers. Caregivers attended the screening of the stories.	Face-to-face. The adolescents were mentored both individually and as a group.	The workshop was held at Africaid's support centre as this was considered to be a safe, familiar environment for the young people.	10 days workshop that was conducted once for each group of six participants The workshop was designed to be fun, highly participatory and allowed storytellers to work on their own material at their own pace and in their own way. Sessions were structured in one hour sessions with fun energisers between these sessions.	N/A	It was agreed that the storytelling process would be ceased for individual participants experiencing distress.	No assessment was planned	N/A

## Sheet: Supplementary Materials 4
Mixed Methods Appraisal Tool
Study summary				Screening Questions		Study design specific questions
Study design	Study number in Supplementary Materials 4	First author	Year	Are there clear research questions? (Yes, No, Unclear)	Do the collected data allow to address the research questions? (Yes, No, Unclear)	Is the qualitative approach appropriate to answer the research question?(Yes, No, Unclear)	Are the qualitative data collection methods adequate to address the research question?(Yes, No, Unclear)	Are the findings adequately derived from the data? (Yes, No, Unclear)	Is the interpretation of results sufficiently substantiated by data? (Yes, No, Unclear)	Is there coherence between qualitative data sources, collection, analysis and interpretation? (Yes, No, Unclear)
Qualitative	1	Graham	2015	Yes	No	No	Yes	Yes	Yes	Yes
	2	Heerden	2017	Yes	Yes	Yes	Yes	Yes	Yes	Yes			Yes
	3	Willis	2014	Yes	No	No	No	Yes	Yes	Yes			No
Quantitative randomized controlled trials	Study number in Supplementary Materials 4	First author	Year	Are there clear research questions? (Yes, No, Unclear)	Do the collected data allow to address the research questions? (Yes, No, Unclear)	Is randomization appropriately performed?	Are the groups comparable at baseline?	Are there complete outcome data?	Are outcome assessors blinded to the intervention provided?	Did the participants adhere to the assigned intervention?			Unclear
	4	Boivin	2010	Yes	Yes	Unclear	Yes	Yes	Yes	Yes
	5	Ishola	2015	Yes	Yes	Yes	No	Yes	Unclear	Yes
	6	Robbins	2015	Yes	Yes	Yes	Yes	Yes	No	Yes
Quantitative nonrandomized	Study number in Supplementary Materials 4	First author	Year	Are there clear research questions? (Yes, No, Unclear)	Do the collected data allow to address the research questions? (Yes, No, Unclear)	Are the participants representative of the target population?	Are measurements appropriate regarding both the outcome and intervention (or exposure)?	Are there complete outcome data?	Are the confounders accounted for in the design and analysis?	During the study period, is the intervention administered (or exposure occurred) as intended?
	7	Azfar	2014	Yes	Yes	Yes	Yes	Yes	No	Yes
	8	Giordani	2015	Yes	Yes	No	Yes	Yes	Yes	Yes
	9	Ivanova	2019	Yes	Yes	Yes	Yes	Yes	No	Yes
	10	John	2016	Yes	Yes	No	Yes	Yes	Yes	Yes
	11	Kaminski	2019	Yes	Yes	No	Yes	Yes	Yes	Yes
	12	Quinley	2011	Yes	Yes	Yes	Yes	Yes	No	Yes
	13	Robbins	2018	Yes	Yes	No	Yes	Yes	No	Yes
	14	Schwab	2019	Yes	Yes	Yes	Yes	Yes	Yes	Yes
Quantitative descriptive	Study number in Supplementary Materials 4	First author	Year	Are there clear research questions? (Yes, No, Unclear)	Do the collected data allow to address the research questions? (Yes, No, Unclear)	Is the sampling strategy relevant to address the research question?	Is the sample representative of the target population?	Are the measurements appropriate?	Is the risk of nonresponse bias low?	Is the statistical analysis appropriate to answer the research question?
	15	Azfar	2011	Yes	Yes	Yes	Yes	Yes	Yes	Yes
	16	Janssen	2013	Yes	Yes	Yes	No	Yes	Yes	Yes
	17	Lepère	2019	Yes	Yes	Yes	No	Yes	Yes	Yes
	18	Leone	2018	Yes	Yes	Yes	No	No	Yes	No
	19	Ruiseñor-Escudero	2019	Yes	Yes	Yes	Yes	Yes	Yes	Yes
Mixed methods	Study number in Supplementary Materials 4	First author	Year	Are there clear research questions? (Yes, No, Unclear)	Do the collected data allow to address the research questions? (Yes, No, Unclear)	Is there an adequate rationale for using a mixed methods design to address the research question?	Are the different components of the study effectively integrated to answer the research question?	Are the outputs of the integration of qualitative and quantitative components adequately interpreted?	Are divergences and inconsistencies between quantitative and qualitative results adequately addressed?	Do the different components of the study adhere to the quality criteria of each tradition of the methods involved?
	20	Dulli	2018	Yes	Yes	Yes	Yes	Yes	Yes	Yes
	21	Hacking	2019	Yes	Yes	Yes	Yes	Yes	Yes	Yes
	22	Henwood	2016	Yes	Yes	Yes	Yes	Yes	Yes	Unclear
	23	Hirsch-Moverman	2017	Yes	Yes	Yes	Yes	Yes	Yes	Yes
	24	McHenry	2018	Yes	Yes	Yes	Yes	Yes	Yes	Yes
	25	Williamson	2017	Yes	Yes	Yes	Yes	Yes	Yes	Unclear
